# Supplementary material for: Play-solicitation gestures in chimpanzees in the wild: flexible adjustment to social circumstances and individual matrices
Source: R Soc Open Sci. 2016 Aug 24;3(8):160278. doi: 10.1098/rsos.160278 (PMC5108953; doi:10.1098/rsos.160278)
Supplement: ESM_2: Data file for models 1-5 [file rsos160278supp2.xlsx]

## Sheet: ESM_2.csv
no	episode	date	site	filename	relationship	intensity	ID	age	age_yr	sex	ID_rec	age_yr_rec	age_diff	age_abs	sex_rec	kin	obj	handicap	gesture	action	visual	tactile	audible
5	2	2012-08-10	T	79	P	1	JF	15	1	M	IT	5	4	4	M	0	0	0	1	0	0	1	0
6	3	2012-08-10	T	91	P	1	JF	15	1	M	IT	5	4	4	M	0	1	0	NA	NA	NA	NA	NA
7	3	2012-08-10	T	91	P	1	IT	64	5	M	JF	1	-4	4	M	0	0	1	1	0	1	0	0
8	3	2012-08-10	T	91	P	1	JF	15	1	M	IT	5	4	4	M	0	0	0	1	0	1	0	0
9	3	2012-08-10	T	91	P	1	JF	15	1	M	IT	5	4	4	M	0	0	0	1	0	1	0	0
10	4	2012-10-10	T	26	P	NA	SL	15	1	M	KY	1	0	0	F	0	1	0	1	0	0	0	1
11	4	2012-10-10	T	26	P	NA	SL	15	1	M	KY	1	0	0	F	0	0	0	1	0	1	0	0
12	5	2012-10-10	T	27	P	1	SL	15	1	M	KY	1	0	0	F	0	0	0	0	1	0	0	0
13	5	2012-10-10	T	27	P	1	SL	15	1	M	KY	1	0	0	F	0	0	0	1	0	0	1	0
14	6	2012-10-10	T	28	P	2	KY	19	1	F	SL	1	0	0	M	0	0	0	0	1	0	0	0
15	6	2012-10-10	T	28	P	NA	SL	15	1	M	KY	1	0	0	F	0	0	0	1	0	1	0	0
16	6	2012-10-10	T	28	P	NA	SL	15	1	M	KY	1	0	0	F	0	0	0	1	0	1	0	0
17	7	2012-10-10	T	48	P	NA	SL	15	1	M	KR	7	6	6	M	0	0	0	1	0	1	0	0
18	7	2012-10-10	T	48	P	2	SL	15	1	M	KR	7	6	6	M	0	0	0	1	0	0	1	0
19	8	2012-10-10	T	61	P	2	SL	15	1	M	KY	1	0	0	F	0	0	0	1	0	1	0	0
20	9	2012-10-12	T	145	P	1	KY	19	1	F	SL	1	0	0	M	0	0	0	0	1	0	0	0
21	9	2012-10-12	T	145	P	NA	KY	19	1	F	SL	1	0	0	M	0	0	0	1	0	0	1	0
22	10	2012-10-12	T	151	P	NA	SL	15	1	M	KY	1	0	0	F	0	1	0	1	0	0	0	0
23	11	2012-10-12	T	178	P	1	KY	19	1	F	SL	1	0	0	M	0	0	0	1	0	0	1	0
24	12	2012-10-12	T	184	P	1	KY	19	1	F	SL	1	0	0	M	0	1	0	1	0	0	1	0
25	12	2012-10-12	T	184	P	1	SL	15	1	M	KY	1	0	0	F	0	0	0	0	1	0	0	0
26	12	2012-10-12	T	184	P	1	SL	15	1	M	KY	1	0	0	F	0	0	0	1	0	1	0	0
29	14	2013-10-16	T	71	P	1	KY	31	2	F	IT	6	4	4	M	0	0	0	1	0	1	0	0
30	14	2013-10-16	T	71	P	1	KY	31	2	F	IT	6	4	4	M	0	0	0	1	0	1	0	0
31	14	2013-10-16	T	71	P	1	KY	31	2	F	IT	6	4	4	M	0	0	0	1	0	0	0	1
32	14	2013-10-16	T	71	P	1	IT	76	6	M	KY	2	-4	4	F	0	0	1	1	0	1	0	0
33	15	2012-12-02	T	334	M	1	KY	21	1	F	KS	22	21	21	F	1	0	0	1	0	0	1	0
34	15	2012-12-02	T	334	M	1	KY	21	1	F	KS	22	21	21	F	1	0	0	1	0	0	1	0
35	15	2012-12-02	T	334	M	1	KY	21	1	F	KS	22	21	21	F	1	0	0	1	0	0	1	0
36	15	2012-12-02	T	334	M	1	KY	20	1	F	KS	22	21	21	F	1	0	0	0	1	0	0	0
37	16	2013-12-01	T	851	M	1	KY	20	1	F	KS	23	22	22	F	1	0	0	0	1	0	0	0
38	16	2013-12-01	T	851	M	1	KY	20	1	F	KS	23	22	22	F	1	1	0	0	1	0	0	0
39	17	2013-12-03	T	926	K	1	IT	78	6	M	IN	1	-5	5	M	1	0	1	1	0	0	1	0
40	17	2013-12-03	T	926	K	1	IT	78	6	M	IN	1	-5	5	M	1	0	0	0	NA	0	0	0
41	18	2012-12-13	T	1133	P	2	KY	33	2	F	SL	2	0	0	M	0	0	0	1	0	0	0	1
42	18	2012-12-13	T	1133	M	2	KY	33	2	F	KS	22	20	20	F	1	0	0	0	1	0	0	0
43	18	2012-12-13	T	1133	P	2	SL	29	2	M	KY	2	0	0	F	0	1	0	1	0	0	0	0
44	18	2012-12-13	T	1133	P	2	SL	29	2	M	KY	2	0	0	F	0	1	0	0	1	0	0	0
45	18	2012-12-13	T	1133	P	2	SL	29	2	M	KY	2	0	0	F	0	1	0	0	1	0	0	0
46	18	2012-12-13	T	1133	P	2	SL	29	2	M	KY	2	0	0	F	0	1	0	1	0	0	0	0
47	18	2012-12-13	T	1133	M	2	KY	33	2	F	KS	22	20	20	F	1	0	0	1	0	0	1	0
48	18	2012-12-13	T	1133	P	2	SL	29	2	M	KY	2	0	0	F	0	0	0	1	0	0	1	0
49	18	2012-12-13	T	1134	P	2	KY	33	2	F	SL	2	0	0	M	0	0	0	1	0	0	0	1
50	18	2012-12-13	T	1134	P	2	SL	29	2	M	KY	2	0	0	F	0	0	0	1	0	0	0	1
51	18	2012-12-13	T	1134	P	2	SL	29	2	M	KY	2	0	0	F	0	0	0	1	0	1	0	0
52	18	2012-12-13	T	1134	P	2	KY	33	2	F	SL	2	0	0	M	0	0	0	1	0	0	0	1
53	18	2012-12-13	T	1134	P	2	KY	33	2	F	SL	2	0	0	M	0	0	0	1	0	0	0	1
54	18	2012-12-13	T	1134	P	2	SL	29	2	M	KY	2	0	0	F	0	0	0	1	0	0	0	1
55	18	2012-12-13	T	1134	P	2	SL	29	2	M	KY	2	0	0	F	0	0	0	1	0	0	0	1
56	18	2012-12-13	T	1134	P	2	SL	29	2	M	KY	2	0	0	F	0	0	0	1	0	0	0	1
57	19	2012-12-10	T	88	P	1	MH	12	1	F	KY	1	0	0	F	0	0	0	1	0	0	1	0
58	20	2012-10-24	T	115	P	2	IT	64	5	M	SL	1	-4	4	M	0	0	0	1	0	0	1	0
59	21	2013-10-17	T	113	K	1	IN	10	1	M	IT	6	5	5	M	1	0	0	1	0	0	1	0
60	22	2013-12-09	T	1037	K	2	KY	33	2	F	KR	8	6	6	M	1	1	0	1	0	1	0	0
61	22	2013-12-09	T	1037	K	2	KY	33	2	F	KR	8	6	6	M	1	0	0	1	0	0	0	1
62	22	2013-12-09	T	1037	K	2	KY	33	2	F	KR	8	6	6	M	1	0	0	1	0	1	0	0
63	22	2013-12-09	T	1037	K	2	KY	33	2	F	KR	8	6	6	M	1	0	0	1	0	1	0	0
64	23	2013-12-09	T	246	K	1	KY	33	2	F	KR	8	6	6	M	1	0	0	1	0	1	0	0
65	23	2013-12-09	T	246	K	1	KY	33	2	F	KR	8	6	6	M	1	0	0	1	0	0	0	1
66	23	2013-12-09	T	246	K	1	KY	33	2	F	KR	8	6	6	M	1	0	0	1	0	1	0	0
68	24	2012-11-15	T	71	P	1	MH	11	1	F	WS	18	17	17	M	0	0	0	1	0	0	1	0
69	24	2012-11-15	T	71	P	1	MH	11	1	F	WL	7	6	6	F	0	0	0	0	1	0	0	0
70	25	2013-12-09	T	1055	P	1	KY	33	2	F	MH	2	0	0	F	0	0	0	1	0	0	1	0
71	25	2013-12-09	T	1055	P	1	KY	33	2	F	MH	2	0	0	F	0	0	0	1	0	0	1	0
72	25	2013-12-09	T	1055	P	1	KY	33	2	F	MH	2	0	0	F	0	0	0	1	0	0	0	1
73	25	2013-12-09	T	1055	P	1	KY	33	2	F	MH	2	0	0	F	0	0	0	1	0	0	0	1
74	26	2013-12-09	T	1055	P	2	SL	29	2	M	KY	2	0	0	F	0	0	1	0	1	0	0	0
75	26	2013-12-09	T	1055	P	1	MH	24	2	F	KY	2	0	0	F	0	0	0	1	0	1	0	0
76	26	2013-12-09	T	1055	P	1	MH	24	2	F	KY	2	0	0	F	0	0	0	1	0	0	1	0
77	26	2013-12-09	T	1056	P	1	KY	33	2	F	MH	2	0	0	F	0	1	0	1	0	1	0	0
78	27	2013-10-14	T	30	P	2	IT	76	6	M	SL	2	-4	4	M	0	0	0	NA	NA	NA	NA	NA
79	28	2013-10-14	T	30	P	2	IT	76	6	M	SL	2	-4	4	M	0	0	0	0	1	0	0	0
80	29	2013-12-10	T	83	P	1	IT	78	6	M	SL	1	-5	5	M	0	0	0	1	0	0	1	0
81	29	2013-12-10	T	83	P	1	IT	78	6	M	SL	1	-5	5	M	0	0	0	1	0	1	0	0
82	29	2013-12-10	T	83	P	1	IT	78	6	M	SL	1	-5	5	M	0	1	0	1	0	1	0	0
83	30	2013-10-19	T	138	P	1	IT	76	6	M	KY	2	-4	4	F	0	0	1	0	1	0	0	0
84	30	2013-10-19	T	138	P	1	IT	76	6	M	KY	2	-4	4	F	0	0	1	0	1	0	0	0
85	30	2013-10-19	T	138	P	1	KY	31	2	F	IT	6	4	4	M	0	0	0	1	0	0	0	1
86	30	2013-10-19	T	138	P	1	IT	76	6	M	KY	2	-4	4	F	0	0	1	0	1	0	0	0
87	30	2013-10-19	T	138	P	1	IT	76	6	M	KY	2	-4	4	F	0	0	1	0	1	0	0	0
88	31	2013-11-10	T	528	P	1	IT	77	6	M	SL	2	-4	4	M	0	0	0	1	0	1	0	0
89	32	2013-11-03	T	407	P	1	SL	28	2	M	IT	6	4	4	M	0	1	0	1	0	0	0	0
90	32	2013-11-03	T	407	P	1	SL	28	2	M	IT	6	4	4	M	0	1	0	1	0	0	0	0
91	32	2013-11-03	T	407	P	1	IT	77	6	M	SL	2	-4	4	M	0	1	0	1	0	1	0	0
92	32	2013-11-03	T	407	P	1	IT	77	6	M	SL	2	-4	4	M	0	1	0	1	0	1	0	0
93	32	2013-11-03	T	407	P	1	SL	28	2	M	IT	6	4	4	M	0	1	0	1	0	0	0	0
94	32	2013-11-03	T	407	P	1	IT	77	6	M	SL	2	-4	4	M	0	1	0	1	0	0	0	1
95	32	2013-11-03	T	407	P	1	IT	77	6	M	SL	2	-4	4	M	0	1	0	1	0	1	0	0
96	32	2013-11-03	T	407	P	1	SL	28	2	M	IT	6	4	4	M	0	1	0	1	0	0	0	0
97	32	2013-11-03	T	407	P	1	IT	77	6	M	SL	2	-4	4	M	0	1	0	1	0	0	0	1
98	33	2013-11-02	T	365	K	1	IN	11	1	M	IT	6	5	5	M	1	0	0	1	0	0	1	0
103	35	2013-11-29	T	832	M	1	IN	11	1	M	IS	43	42	42	M	1	0	0	1	0	0	1	0
106	36	2013-12-03	T	985	M	1	IN	12	1	M	IS	43	42	42	M	1	0	0	1	0	0	1	0
109	38	2013-10-19	T	148	P	1	IN	10	1	M	KR	8	7	7	M	0	0	0	1	0	0	1	0
110	39	2013-10-27	T	327	P	1	KY	31	2	F	IN	1	-1	1	M	0	1	0	0	1	0	0	0
111	39	2013-10-27	T	327	P	1	IN	10	1	M	KY	2	1	1	F	0	0	0	0	1	0	0	0
112	39	2013-10-27	T	327	P	1	KY	31	2	F	IN	1	-1	1	M	0	0	0	1	0	1	0	0
113	40	2013-11-10	T	527	K	2	SL	28	2	M	SH	12	10	10	M	1	0	0	1	0	0	1	0
114	40	2013-11-10	T	527	K	2	SL	28	2	M	SH	12	10	10	M	1	0	0	1	0	0	1	0
115	40	2013-11-10	T	527	K	2	SL	28	2	M	SH	12	10	10	M	1	0	0	1	0	0	1	0
118	42	2013-11-25	T	759	M	1	IN	10	1	M	IS	43	42	42	M	1	0	0	1	0	0	1	0
119	42	2013-11-25	T	759	M	1	IN	10	1	M	IS	43	42	42	M	1	0	0	1	0	0	1	0
120	43	2013-11-19	T	834	K	1	IT	77	6	M	IN	1	-5	5	M	1	0	1	1	0	1	0	0
121	43	2013-11-19	T	834	K	1	IT	77	6	M	IN	1	-5	5	M	1	0	0	1	0	0	1	0
122	44	2013-11-02	T	339	K	1	IN	11	1	M	IT	6	5	5	M	1	0	0	NA	NA	NA	NA	NA
123	45	2013-11-13	T	609	M	2	MH	23	1	F	MB	15	14	14	F	1	0	0	1	0	0	1	0
124	45	2013-11-13	T	610	M	2	MH	23	1	F	MB	15	14	14	F	1	0	0	1	0	0	1	0
125	45	2013-11-13	T	610	M	2	MH	23	1	F	MB	15	14	14	F	1	0	0	1	0	0	1	0
126	46	2013-12-03	T	922	P	2	MH	24	2	F	KB	17	15	15	M	0	0	0	1	0	0	0	1
127	46	2013-12-03	T	922	P	2	MH	24	2	F	KB	17	15	15	M	0	0	0	1	0	0	1	0
129	47	2013-12-09	T	1049	P	1	MH	24	2	F	SH	12	10	10	M	0	0	0	0	1	0	0	0
131	47	2013-12-09	T	1049	P	1	MH	24	2	F	SH	12	10	10	M	0	0	0	0	1	0	0	0
132	48	2013-12-09	T	1051	P	2	MH	24	2	F	KY	2	0	0	F	0	0	0	0	1	0	0	0
133	48	2013-12-09	T	1051	P	2	MH	24	2	F	KY	2	0	0	F	0	1	0	0	1	0	0	0
134	49	2013-11-06	T	441	P	2	MH	23	1	F	WL	8	7	7	F	0	0	0	1	0	1	0	0
136	49	2013-11-06	T	441	P	2	MH	23	1	F	WL	8	7	7	F	0	0	0	1	0	0	1	0
140	51	2013-12-13	T	1148	M	2	SL	29	2	M	SM	48	46	46	F	1	0	0	0	1	0	0	0
141	52	2013-12-13	T	1136	P	2	KY	31	2	F	MB	15	13	13	F	0	0	0	1	0	1	0	0
142	53	2012-10-15	T	229	P	1	IT	76	6	M	JF	1	-5	5	M	0	0	0	0	1	0	0	0
143	53	2012-10-15	T	229	P	1	IT	76	6	M	JF	1	-5	5	M	0	0	1	1	0	1	0	0
148	56	2012-10-19	T	300	P	2	JF	15	1	M	OC	7	6	6	M	0	0	0	1	0	0	1	0
149	57	2012-10-20	T	78	M	1	SL	15	1	M	SM	47	46	46	F	1	0	0	0	1	0	0	0
150	58	2012-10-24	T	116	K	3	IT	64	5	M	OC	7	2	2	M	0	0	0	1	0	0	1	0
151	59	2012-10-24	T	121	P	2	SL	15	1	M	OC	7	6	6	M	0	0	0	0	1	0	0	0
152	60	2012-10-26	T	293	M	1	KY	19	1	F	KS	22	21	21	F	1	0	0	0	1	0	0	0
153	60	2012-10-26	T	293	M	1	KY	19	1	F	KS	22	21	21	F	1	0	0	0	1	0	0	0
157	63	2012-11-03	T	356	P	1	IT	64	5	M	KY	1	-4	4	F	0	0	0	1	0	1	0	0
158	63	2012-11-03	T	356	P	1	IT	64	5	M	KY	1	-4	4	F	0	0	0	1	0	0	1	0
159	63	2012-11-03	T	356	P	1	IT	64	5	M	KY	1	-4	4	F	0	0	0	1	0	0	1	0
160	63	2012-11-03	T	356	P	1	IT	64	5	M	KY	1	-4	4	F	0	0	0	1	0	1	0	0
161	64	2012-11-03	T	357	P	1	IT	64	5	M	KY	1	-4	4	F	0	0	1	1	0	1	0	0
162	64	2012-11-03	T	357	P	1	IT	64	5	M	KY	1	-4	4	F	0	0	0	1	0	1	0	0
163	64	2012-11-03	T	357	P	1	KY	20	1	F	IT	5	4	4	M	0	0	0	1	0	0	1	0
164	65	2012-11-03	T	359	P	1	KY	20	1	F	IT	5	4	4	M	0	0	0	1	0	0	1	0
166	67	2012-11-03	T	390	M	1	SL	16	1	M	SM	47	46	46	F	1	0	0	0	1	0	0	0
168	69	2012-11-15	T	64	P	1	MH	11	1	F	WL	7	6	6	F	0	0	0	1	0	0	1	0
169	69	2012-11-15	T	64	P	1	MH	11	1	F	WL	7	6	6	F	0	0	0	0	1	0	0	0
171	71	2012-11-19	T	123	K	3	KY	20	1	F	KR	7	6	6	M	1	0	0	1	0	1	0	0
172	71	2012-11-19	T	123	K	3	KY	20	1	F	KR	7	6	6	M	1	0	0	1	0	1	0	0
173	71	2012-11-19	T	123	K	3	KY	20	1	F	KR	7	6	6	M	1	0	0	1	0	1	0	0
174	72	2012-11-19	T	124	P	1	KY	20	1	F	MH	1	0	0	F	0	0	0	1	0	0	1	0
175	72	2012-11-19	T	124	P	1	KY	20	1	F	MH	1	0	0	F	0	0	0	0	1	0	0	0
176	72	2012-11-19	T	124	P	1	MH	20	1	F	KY	1	0	0	F	0	0	0	1	0	1	0	0
177	72	2012-11-19	T	124	P	1	MH	20	1	F	KR	7	6	6	M	0	0	0	1	0	1	0	0
178	73	2012-11-29	T	284	P	2	SL	16	1	M	OC	7	6	6	M	0	0	0	0	1	0	0	0
179	73	2012-11-29	T	284	P	2	SL	16	1	M	OC	7	6	6	M	0	0	0	1	0	0	1	0
180	73	2012-11-29	T	284	P	2	SL	16	1	M	OC	7	6	6	M	0	0	0	1	0	0	1	0
181	73	2012-11-29	T	284	P	2	SL	16	1	M	OC	7	6	6	M	0	0	0	0	1	0	0	0
182	74	2012-11-29	T	284	P	2	IT	65	5	M	SL	1	-4	4	M	0	0	0	1	0	1	0	0
183	74	2012-11-29	T	284	P	2	SL	16	1	M	IT	5	4	4	M	0	0	0	1	0	0	1	0
184	75	2012-11-29	T	296	K	3	SL	16	1	M	SH	11	10	10	M	1	0	0	1	0	1	0	0
185	76	2012-11-29	T	296	M	1	SL	16	1	M	SM	47	46	46	F	1	0	0	0	1	0	0	0
186	77	2012-12-02	T	329	M	2	KY	21	1	F	KS	22	21	21	F	1	0	0	0	1	0	0	0
187	78	2012-12-03	T	12	K	2	KY	21	1	F	KR	7	6	6	M	1	1	0	1	0	1	0	0
188	78	2012-12-03	T	12	K	2	KY	21	1	F	KR	7	6	6	M	1	0	0	1	0	0	1	0
189	80	2012-12-03	T	12	P	2	KY	21	1	F	SL	1	0	0	M	0	0	0	1	0	1	0	0
189	80	2012-12-03	T	12	P	2	KY	21	1	F	SL	1	0	0	M	0	1	0	1	0	1	0	0
191	80	2012-12-03	T	12	P	2	KY	21	1	F	SL	1	0	0	M	0	0	0	1	0	1	0	0
192	80	2012-12-03	T	12	P	2	KY	21	1	F	SL	1	0	0	M	0	0	0	1	0	1	0	0
193	80	2012-12-03	T	12	P	2	KY	21	1	F	SL	1	0	0	M	0	0	0	1	0	1	0	0
194	81	2012-12-07	T	53	P	1	MH	12	1	F	KY	1	0	0	F	0	0	0	0	1	0	0	0
197	83	2012-12-10	T	135	M	1	KY	21	1	F	KS	22	21	21	F	1	0	0	1	0	0	1	0
202	85	2012-12-11	T	380	P	1	KY	21	1	F	MH	1	0	0	F	0	0	0	1	0	0	1	0
203	86	2012-12-11	T	380	M	1	KY	21	1	F	KS	22	21	21	F	1	0	0	0	1	0	0	0
204	86	2012-12-11	T	380	M	1	KY	21	1	F	KS	22	21	21	F	1	0	0	0	1	0	0	0
205	86	2012-12-11	T	380	M	1	KY	21	1	F	KS	22	21	21	F	1	0	0	0	1	0	0	0
206	87	2012-12-11	T	379	K	2	KY	21	1	F	KR	7	6	6	M	1	0	0	0	1	0	0	0
207	88	2012-11-06	T	145	K	3	IT	65	5	M	OC	7	2	2	M	0	0	0	0	1	0	0	0
208	89	2012-12-02	T	2	P	1	SL	17	1	M	KY	1	0	0	F	0	0	0	1	0	0	1	0
209	90	2012-12-10	T	122	P	2	KY	21	1	F	SL	1	0	0	M	0	0	0	0	1	0	0	0
210	91	2012-12-10	T	122	P	2	SL	17	1	M	MH	1	0	0	F	0	1	0	0	1	0	0	0
211	92	2012-12-10	T	122	P	2	KY	21	1	F	MH	1	0	0	F	0	0	0	0	1	0	0	0
212	92	2012-12-10	T	122	P	2	KY	21	1	F	MH	1	0	0	F	0	0	0	1	0	0	1	0
213	92	2012-12-10	T	122	P	2	KY	21	1	F	MH	1	0	0	F	0	0	0	1	0	0	1	0
214	93	2013-10-11	T	25	P	1	MH	22	1	F	WL	8	7	7	F	0	0	0	0	1	0	0	0
215	93	2013-10-11	T	25	P	1	MH	22	1	F	WL	8	7	7	F	0	0	0	0	1	0	0	0
217	95	2013-10-14	T	31	P	2	SL	27	2	M	IT	6	4	4	M	0	0	0	1	0	1	0	0
218	95	2013-10-14	T	31	P	2	IT	76	6	M	SL	2	-4	4	M	0	0	0	1	0	1	0	0
219	95	2013-10-14	T	31	P	2	SL	27	2	M	IT	6	4	4	M	0	1	0	1	0	0	1	0
220	96	2013-10-14	T	31	P	1	IN	10	1	M	SL	2	1	1	M	0	0	0	1	0	0	1	0
224	98	2013-10-14	T	34	P	2	SL	27	2	M	RV	9	7	7	M	0	1	0	0	1	0	0	0
227	98	2013-10-14	T	34	P	2	SL	27	2	M	RV	9	7	7	M	0	1	0	1	0	0	1	0
228	99	2013-10-14	T	38	M	1	SL	27	2	M	SM	48	46	46	F	1	0	0	0	1	0	0	0
229	100	2013-10-14	T	41	P	2	SL	27	2	M	RV	9	7	7	M	0	0	0	0	1	0	0	0
230	100	2013-10-14	T	41	P	2	SL	27	2	M	RV	9	7	7	M	0	0	0	1	0	0	1	0
232	101	2013-10-16	T	75	M	1	KY	31	2	F	KS	23	21	21	F	1	0	0	0	1	0	0	0
233	101	2013-10-16	T	75	M	1	KY	31	2	F	KS	23	21	21	F	1	0	0	0	1	0	0	0
234	101	2013-10-16	T	75	M	1	KY	31	2	F	KS	23	21	21	F	1	0	0	0	1	0	0	0
235	102	2013-10-16	T	80	P	1	IN	10	1	M	KY	2	1	1	F	0	0	0	1	0	0	1	0
236	103	2013-10-16	T	88	K	1	IT	76	6	M	IN	1	-5	5	M	1	0	0	0	1	0	0	0
237	103	2013-10-16	T	88	K	1	IT	76	6	M	IN	1	-5	5	M	1	0	0	0	1	0	0	0
238	103	2013-10-16	T	88	K	1	IT	76	6	M	IN	1	-5	5	M	1	0	0	0	1	0	0	0
239	104	2013-10-16	T	91	M	1	KY	31	2	F	KS	23	21	21	F	1	0	0	0	1	0	0	0
240	105	2013-10-16	T	92	K	1	IT	76	6	M	IN	1	-5	5	M	1	0	0	0	1	0	0	0
241	105	2013-10-16	T	92	K	1	IT	76	6	M	IN	1	-5	5	M	1	1	0	1	0	0	1	0
242	105	2013-10-16	T	92	K	1	IT	76	6	M	IN	1	-5	5	M	1	1	0	1	0	0	1	0
243	106	2013-10-17	T	102	K	1	IT	76	6	M	IN	1	-5	5	M	1	1	0	1	0	0	1	0
245	107	2013-10-17	T	104	M	1	IN	10	1	M	IS	43	42	42	M	1	0	0	1	0	0	1	0
247	108	2013-10-17	T	111	K	1	IN	10	1	M	IT	6	5	5	M	1	0	0	1	0	0	1	0
249	109	2013-10-17	T	123	K	1	KY	31	2	F	KR	7	5	5	M	1	1	0	1	0	1	0	0
251	110	2013-10-17	T	125	P	1	IT	76	6	M	KY	2	-4	4	F	0	0	0	1	0	1	0	0
252	110	2013-10-17	T	125	P	1	KY	31	2	F	IT	6	4	4	M	0	0	0	1	0	1	0	0
253	110	2013-10-17	T	125	P	1	KY	31	2	F	IT	6	4	4	M	0	1	0	1	0	1	0	0
254	110	2013-10-17	T	125	P	1	KY	31	2	F	IT	6	4	4	M	0	1	0	1	0	1	0	0
255	111	2013-10-19	T	141	P	2	IT	76	6	M	KR	8	2	2	M	0	0	0	1	0	1	0	0
258	113	2013-10-19	T	148	P	1	IN	10	1	M	KR	8	7	7	M	0	0	0	1	0	1	0	0
259	113	2013-10-19	T	148	P	1	IN	10	1	M	KR	8	7	7	M	0	0	0	1	0	1	0	0
261	114	2013-10-19	T	152	K	2	KY	21	1	F	KR	8	7	7	M	1	0	0	0	1	0	0	0
262	114	2013-10-19	T	152	K	2	KY	21	1	F	KR	8	7	7	M	1	0	0	0	1	0	0	0
264	115	2013-10-21	T	181	P	1	MH	22	1	F	CM	11	10	10	M	0	0	0	0	1	0	0	0
265	115	2013-10-21	T	181	P	1	MH	22	1	F	CM	11	10	10	M	0	0	0	1	0	0	1	0
267	117	2013-10-23	T	215	P	1	KY	31	2	F	PM	10	8	8	F	0	1	0	0	1	0	0	0
269	117	2013-10-23	T	215	P	1	KY	31	2	F	SL	2	0	0	M	0	0	0	1	0	1	0	0
270	118	2013-10-23	T	219	P	1	KY	31	2	F	SL	2	0	0	M	0	0	0	0	1	0	0	0
271	118	2013-10-23	T	219	P	1	SL	27	2	M	KY	2	0	0	F	0	1	0	0	1	0	0	0
272	119	2013-10-24	T	236	M	1	IN	10	1	M	IS	43	42	42	M	1	1	0	0	1	0	0	0
273	119	2013-10-24	T	236	K	1	IN	10	1	M	IT	6	5	5	M	1	0	0	1	0	0	1	0
274	120	2013-10-24	T	247	K	1	IT	76	6	M	IN	1	-5	5	M	1	0	0	0	1	0	0	0
275	120	2013-10-24	T	247	K	1	IT	76	6	M	IN	1	-5	5	M	1	0	1	1	0	1	0	0
276	120	2013-10-24	T	247	K	1	IT	76	6	M	IN	1	-5	5	M	1	0	0	0	1	0	0	0
277	121	2013-10-24	T	252	K	1	IT	76	6	M	IN	1	-5	5	M	1	0	0	1	0	0	1	0
278	121	2013-10-24	T	252	K	1	IN	10	1	M	IT	6	5	5	M	1	0	0	1	0	0	1	0
279	121	2013-10-24	T	252	K	1	IN	10	1	M	IT	6	5	5	M	1	0	0	0	1	0	0	0
280	122	2013-10-24	T	253	K	1	IT	76	6	M	IN	1	-5	5	M	1	0	0	1	0	0	1	0
281	122	2013-10-24	T	253	K	1	IT	76	6	M	IN	1	-5	5	M	1	0	0	1	0	1	0	0
282	122	2013-10-24	T	253	K	1	IT	76	6	M	IN	1	-5	5	M	1	0	0	0	1	0	0	0
283	123	2013-10-25	T	283	P	1	KY	31	2	F	MH	1	-1	1	F	0	1	0	1	0	1	0	0
284	124	2013-10-25	T	284	P	1	MH	22	1	F	KY	2	1	1	F	0	0	0	1	0	0	1	0
285	125	2013-10-25	T	294	P	1	KY	31	2	F	MH	1	-1	1	F	0	0	0	1	0	1	0	0
286	126	2013-10-25	T	291	M	2	KY	31	2	F	KS	23	21	21	F	1	0	0	1	0	0	1	0
292	131	2013-11-03	T	382	P	1	IN	11	1	M	SL	2	1	1	M	0	1	0	NA	NA	NA	NA	NA
293	131	2013-11-03	T	382	P	1	SL	28	2	M	IN	1	-1	1	M	0	1	0	1	0	1	0	0
294	131	2013-11-03	T	382	P	1	IN	11	1	M	SL	2	1	1	M	0	0	0	1	0	0	1	0
295	132	2013-11-06	T	421	P	2	MH	23	1	F	RV	9	8	8	M	0	0	0	0	1	0	0	0
296	132	2013-11-06	T	421	P	2	MH	23	1	F	RV	9	8	8	M	0	0	0	1	0	0	1	0
300	134	2013-11-07	T	482	M	1	KY	32	2	F	KS	23	21	21	F	1	0	0	0	1	0	0	0
301	135	2013-11-09	T	492	P	2	IT	77	6	M	KR	8	2	2	M	0	1	0	1	0	0	0	1
302	135	2013-11-09	T	492	P	2	IT	77	6	M	KR	8	2	2	M	0	1	0	1	0	0	0	1
303	135	2013-11-09	T	492	P	2	IT	77	6	M	KR	8	2	2	M	0	1	0	1	0	0	0	1
304	135	2013-11-09	T	492	P	2	IT	77	6	M	KR	8	2	2	M	0	1	0	1	0	0	0	1
305	136	2013-11-09	T	492	P	2	KY	32	2	F	IT	6	4	4	M	0	0	0	1	0	1	0	0
306	136	2013-11-09	T	492	P	2	IT	77	6	M	KY	2	-4	4	F	0	1	0	1	0	0	0	1
307	137	2013-11-09	T	492	P	2	KY	32	2	F	SL	2	0	0	M	0	1	0	1	0	0	0	1
308	137	2013-11-09	T	492	P	2	KY	32	2	F	SL	2	0	0	M	0	1	0	0	1	0	0	0
309	137	2013-11-09	T	492	P	2	KY	32	2	F	SL	2	0	0	M	0	1	0	1	0	0	0	1
310	137	2013-11-09	T	492	P	2	KY	32	2	F	SL	2	0	0	M	0	0	0	1	0	0	1	0
317	141	2013-11-09	T	498	P	2	KY	32	2	F	MB	15	13	13	F	0	1	0	1	0	0	0	0
318	142	2013-11-10	T	522	P	3	IT	77	6	M	BL	5	-1	1	F	0	0	1	1	0	1	0	0
319	142	2013-11-10	T	522	P	3	IT	77	6	M	BL	5	-1	1	F	0	1	0	1	0	0	1	0
320	143	2013-11-10	T	524	P	2	IT	77	6	M	BL	5	-1	1	F	0	0	0	1	0	0	1	0
321	144	2013-11-10	T	535	M	2	SL	28	2	M	SM	48	46	46	F	1	0	0	1	0	1	0	0
322	144	2013-11-10	T	535	M	2	SL	28	2	M	SM	48	46	46	F	1	1	0	0	1	0	0	0
323	145	2013-11-11	T	580	K	1	IN	11	1	M	IT	6	5	5	M	1	0	0	1	0	0	1	0
324	146	2013-11-11	T	581	P	1	KY	32	2	F	IN	1	-1	1	M	0	0	0	1	0	0	1	0
325	146	2013-11-11	T	581	P	1	KY	32	2	F	IN	1	-1	1	M	0	0	0	1	0	0	1	0
328	148	2013-11-11	T	591	K	1	IT	77	6	M	IN	1	-5	5	M	1	0	1	1	0	0	1	0
336	152	2013-11-17	T	643	M	1	SL	28	2	M	SM	48	46	46	F	1	0	0	1	0	0	1	0
337	152	2013-11-17	T	643	M	1	SL	28	2	M	SM	48	46	46	F	1	0	0	1	0	0	1	0
338	153	2013-11-17	T	644	M	1	SL	28	2	M	SM	48	46	46	F	1	1	0	0	1	0	0	0
341	154	2013-11-18	T	660	P	2	MH	23	1	F	IN	1	0	0	M	0	0	0	0	1	0	0	0
342	154	2013-11-18	T	660	P	2	MH	23	1	F	IN	1	0	0	M	0	0	0	0	1	0	0	0
343	154	2013-11-18	T	660	P	2	MH	23	1	F	IN	1	0	0	M	0	0	0	0	1	0	0	0
344	154	2013-11-18	T	660	P	2	MH	23	1	F	IN	1	0	0	M	0	0	0	0	1	0	0	0
345	154	2013-11-18	T	660	P	2	MH	23	1	F	IN	1	0	0	M	0	0	0	0	1	0	0	0
346	154	2013-11-18	T	660	P	2	MH	23	1	F	IN	1	0	0	M	0	0	0	0	1	0	0	0
347	154	2013-11-18	T	660	P	2	MH	23	1	F	IN	1	0	0	M	0	0	0	0	1	0	0	0
348	154	2013-11-18	T	660	P	2	MH	23	1	F	IN	1	0	0	M	0	0	0	0	1	0	0	0
349	154	2013-11-18	T	660	P	2	MH	23	1	F	IN	1	0	0	M	0	0	0	0	1	0	0	0
350	154	2013-11-18	T	660	P	2	MH	23	1	F	IN	1	0	0	M	0	0	0	0	1	0	0	0
351	154	2013-11-18	T	660	P	2	IN	11	1	M	MH	1	0	0	F	0	0	0	1	0	0	1	0
352	155	2013-11-18	T	660	P	2	KY	32	2	F	MH	1	-1	1	F	0	0	0	0	1	0	0	0
353	155	2013-11-18	T	660	P	2	MH	23	1	F	KY	2	1	1	F	0	0	0	0	1	0	0	0
354	156	2013-11-18	T	660	P	1	IN	11	1	M	KY	2	1	1	F	0	0	0	1	0	0	1	0
355	156	2013-11-18	T	660	P	1	IN	11	1	M	KY	2	1	1	F	0	0	0	1	0	0	1	0
356	156	2013-11-18	T	660	P	1	IN	11	1	M	KY	2	1	1	F	0	0	0	0	1	0	0	0
357	157	2013-11-18	T	661	P	2	IN	11	1	M	MH	1	0	0	F	0	0	0	1	0	0	1	0
358	158	2013-11-18	T	661	P	3	IT	77	6	M	KR	8	2	2	M	0	0	0	1	0	1	0	0
359	158	2013-11-18	T	661	P	3	IT	77	6	M	KR	8	2	2	M	0	1	0	1	0	1	0	0
360	159	2013-11-18	T	661	K	1	IT	77	6	M	IN	1	-5	5	M	1	0	0	1	0	0	1	0
361	159	2013-11-18	T	661	K	1	IT	77	6	M	IN	1	-5	5	M	1	0	1	1	0	1	0	0
362	159	2013-11-18	T	661	K	1	IT	77	6	M	IN	1	-5	5	M	1	0	0	1	0	0	1	0
363	160	2013-11-18	T	670	P	2	KY	32	2	F	IB	13	11	11	M	0	0	0	1	0	0	1	0
364	160	2013-11-18	T	670	P	2	KY	32	2	F	IB	13	11	11	M	0	0	0	0	1	0	0	0
365	160	2013-11-18	T	670	P	2	KY	32	2	F	IB	13	11	11	M	0	0	0	0	1	0	0	0
366	160	2013-11-18	T	670	P	2	KY	32	2	F	IB	13	11	11	M	0	0	1	1	0	0	0	1
367	160	2013-11-18	T	670	P	2	KY	32	2	F	IB	13	11	11	M	0	0	0	1	0	0	1	0
368	160	2013-11-18	T	670	P	2	KY	32	2	F	IB	13	11	11	M	0	0	0	1	0	0	1	0
369	161	2013-11-18	T	671	P	1	KY	32	2	F	RV	9	7	7	M	0	0	0	1	0	0	0	1
370	161	2013-11-18	T	671	P	1	KY	32	2	F	RV	9	7	7	M	0	0	0	1	0	0	1	0
371	162	2013-11-18	T	671	P	2	KY	32	2	F	MB	15	13	13	F	0	0	0	1	0	0	1	0
372	163	2013-11-18	T	679	P	2	KY	32	2	F	SL	2	0	0	M	0	0	0	0	1	0	0	0
373	163	2013-11-18	T	679	P	1	SL	28	2	M	KY	2	0	0	F	0	0	0	0	1	0	0	0
374	163	2013-11-18	T	679	P	1	KY	32	2	F	SL	2	0	0	M	0	0	0	0	1	0	0	0
375	163	2013-11-18	T	679	P	1	SL	28	2	M	KY	2	0	0	F	0	0	0	0	1	0	0	0
376	163	2013-11-18	T	679	P	1	SL	28	2	M	KY	2	0	0	F	0	0	0	0	1	0	0	0
377	163	2013-11-18	T	679	P	1	SL	28	2	M	KY	2	0	0	F	0	1	0	1	0	0	0	1
378	163	2013-11-18	T	679	P	1	KY	32	2	F	SL	2	0	0	M	0	0	0	0	1	0	0	0
379	163	2013-11-18	T	679	P	1	SL	28	2	M	KY	2	0	0	F	0	1	0	0	1	0	0	0
380	164	2013-11-19	T	684	P	1	SL	28	2	M	MH	1	-1	1	F	0	1	0	1	0	0	1	0
381	165	2013-11-19	T	690	P	2	MH	23	1	F	IT	6	5	5	M	0	0	0	0	1	0	0	0
382	165	2013-11-19	T	690	P	2	MH	23	1	F	IT	6	5	5	M	0	0	0	0	1	0	0	0
383	166	2013-11-19	T	690	P	2	IT	77	6	M	KR	8	2	2	M	0	0	0	1	0	0	1	0
385	166	2013-11-19	T	690	P	2	IT	77	6	M	KR	8	2	2	M	0	0	0	1	0	0	1	0
387	168	2013-11-19	T	694	P	2	KY	32	2	F	SH	12	10	10	M	0	0	0	0	1	0	0	0
388	168	2013-11-19	T	694	P	2	KY	32	2	F	SH	12	10	10	M	0	0	0	1	0	0	1	0
389	169	2013-11-21	T	702	K	1	IT	77	6	M	IN	1	-5	5	M	1	1	0	1	0	0	1	0
390	169	2013-11-21	T	702	K	1	IT	77	6	M	IN	1	-5	5	M	1	1	0	1	0	0	1	0
391	169	2013-11-21	T	702	K	1	IT	77	6	M	IN	1	-5	5	M	1	1	0	1	0	0	1	0
393	171	2013-11-24	T	727	P	1	MH	23	1	F	CM	11	10	10	M	0	0	0	0	1	0	0	0
394	171	2013-11-24	T	727	P	1	MH	23	1	F	CM	11	10	10	M	0	0	0	1	0	0	1	0
396	172	2013-11-24	T	740	M	2	KY	32	2	F	KS	23	21	21	F	1	0	0	0	1	0	0	0
398	173	2013-11-24	T	756	P	1	KY	32	2	F	BL	6	4	4	F	0	0	1	1	0	1	0	0
400	174	2013-11-25	T	774	P	1	MH	23	1	F	SL	2	1	1	M	0	0	0	0	1	0	0	0
401	174	2013-11-25	T	774	P	1	MH	23	1	F	SL	2	1	1	M	0	0	0	1	0	0	1	0
402	175	2013-11-25	T	782	M	1	MH	23	1	F	MB	15	14	14	F	1	0	0	1	0	0	1	0
403	176	2013-11-25	T	784	P	1	SL	28	2	M	MH	1	-1	1	F	0	1	0	0	1	0	0	0
404	176	2013-11-25	T	784	P	1	SL	28	2	M	MH	1	-1	1	F	0	1	0	0	1	0	0	0
405	176	2013-11-25	T	784	P	1	SL	28	2	M	MH	1	-1	1	F	0	1	0	1	0	0	1	0
406	176	2013-11-25	T	784	P	1	SL	28	2	M	MH	1	-1	1	F	0	1	0	1	0	0	1	0
407	177	2013-11-25	T	784	P	1	MH	23	1	F	KY	2	1	1	F	0	1	0	1	0	1	0	0
408	177	2013-11-25	T	784	P	1	KY	32	2	F	MH	1	-1	1	F	0	0	0	1	0	1	0	0
409	177	2013-11-25	T	784	P	1	MH	23	1	F	KY	2	1	1	F	0	1	0	1	0	1	0	0
410	177	2013-11-25	T	784	P	1	MH	23	1	F	KY	2	1	1	F	0	0	0	1	0	1	0	0
411	178	2013-11-25	T	786	P	1	KY	32	2	F	SL	2	0	0	M	0	0	0	1	0	0	1	0
412	178	2013-11-25	T	786	P	1	KY	32	2	F	SL	2	0	0	M	0	0	0	1	0	0	1	0
413	178	2013-11-25	T	786	P	1	KY	32	2	F	SL	2	0	0	M	0	0	0	1	0	0	1	0
414	178	2013-11-25	T	786	P	1	KY	32	2	F	SL	2	0	0	M	0	0	0	1	0	0	1	0
415	178	2013-11-25	T	786	P	1	KY	32	2	F	SL	2	0	0	M	0	0	0	1	0	0	1	0
416	179	2013-11-26	T	791	K	2	KY	32	2	F	KR	8	6	6	M	1	0	0	1	0	0	1	0
417	179	2013-11-26	T	791	K	2	KY	32	2	F	KR	8	6	6	M	1	0	0	1	0	0	1	0
418	179	2013-11-26	T	791	K	2	KY	32	2	F	KR	8	6	6	M	1	0	0	1	0	0	1	0
419	179	2013-11-26	T	791	P	2	KY	32	2	F	MH	1	-1	1	F	0	0	0	1	0	0	1	0
420	179	2013-11-26	T	791	P	2	KY	32	2	F	SL	2	0	0	M	0	1	0	1	0	1	0	0
421	179	2013-11-26	T	791	P	2	SL	28	2	M	KY	2	0	0	F	0	0	0	1	0	0	1	0
424	180	2013-11-26	T	792	P	2	SL	28	2	M	KR	8	6	6	M	0	0	0	1	0	0	1	0
425	180	2013-11-26	T	792	P	2	SL	28	2	M	KR	8	6	6	M	0	0	0	1	0	0	1	0
426	180	2013-11-26	T	792	P	2	SL	28	2	M	KR	8	6	6	M	0	0	0	1	0	0	1	0
427	180	2013-11-26	T	792	P	2	SL	28	2	M	KR	8	6	6	M	0	0	0	1	0	0	1	0
428	180	2013-11-26	T	792	P	2	SL	28	2	M	KY	2	0	0	F	0	1	0	1	0	1	0	0
429	180	2013-11-26	T	792	P	2	KY	32	2	F	SL	2	0	0	M	0	0	0	1	0	0	1	0
430	180	2013-11-26	T	792	P	2	KY	32	2	F	SL	2	0	0	M	0	0	0	1	0	0	1	0
431	181	2013-11-26	T	792	P	2	MH	23	1	F	KY	2	1	1	F	0	0	0	1	0	1	0	0
432	181	2013-11-26	T	792	P	2	MH	23	1	F	KY	2	1	1	F	0	0	0	1	0	1	0	0
434	181	2013-11-26	T	793	P	1	SL	28	2	M	KY	2	0	0	F	0	1	0	1	0	0	1	0
435	181	2013-11-26	T	793	P	1	KY	32	2	F	SL	2	0	0	M	0	0	0	1	0	1	0	0
436	181	2013-11-26	T	793	P	1	SL	28	2	M	KY	2	0	0	F	0	1	0	1	0	0	1	0
437	181	2013-11-26	T	793	P	1	SL	28	2	M	KY	2	0	0	F	0	0	0	1	0	1	0	0
438	181	2013-11-26	T	793	P	1	KY	32	2	F	SL	2	0	0	M	0	0	0	1	0	1	0	0
439	182	2013-11-26	T	794	P	1	KY	32	2	F	MH	1	-1	1	F	0	1	0	1	0	1	0	0
440	182	2013-11-26	T	794	P	1	KY	32	2	F	MH	1	-1	1	F	0	1	0	1	0	1	0	0
441	182	2013-11-26	T	794	P	1	KY	32	2	F	MH	1	-1	1	F	0	0	0	1	0	0	1	0
442	183	2013-11-29	T	825	K	1	IN	11	1	M	IT	6	5	5	M	1	0	0	1	0	0	1	0
443	183	2013-11-29	T	825	K	1	IN	11	1	M	IT	6	5	5	M	1	0	0	0	1	0	0	0
444	183	2013-11-29	T	825	K	1	IN	11	1	M	IT	6	5	5	M	1	0	0	0	1	0	0	0
445	183	2013-11-29	T	825	K	1	IN	11	1	M	IT	6	5	5	M	1	0	0	1	0	0	1	0
446	183	2013-11-29	T	826	K	1	IT	77	6	M	IN	1	-5	5	M	1	0	1	1	0	1	0	0
447	183	2013-11-29	T	826	K	1	IN	11	1	M	IT	6	5	5	M	1	0	0	1	0	0	1	0
448	183	2013-11-29	T	829	K	1	IT	77	6	M	IN	1	-5	5	M	1	0	0	1	0	1	0	0
451	185	2013-11-29	T	830	K	1	IT	77	6	M	IN	1	-5	5	M	1	0	0	1	0	1	0	0
452	185	2013-11-29	T	830	K	1	IT	77	6	M	IN	1	-5	5	M	1	0	0	1	0	1	0	0
453	185	2013-11-29	T	830	K	1	IN	11	1	M	IT	6	5	5	M	1	0	0	1	0	0	1	0
454	185	2013-11-29	T	830	K	1	IN	11	1	M	IT	6	5	5	M	1	0	0	0	1	0	0	0
456	187	2013-11-29	T	838	K	1	IT	77	6	M	IN	1	-5	5	M	1	1	0	1	0	0	1	0
457	188	2013-11-29	T	847	K	1	IT	77	6	M	IN	1	-5	5	M	1	0	0	1	0	1	0	0
458	188	2013-11-29	T	847	K	1	IN	11	1	M	IT	6	5	5	M	1	0	0	1	0	0	1	0
459	189	2013-12-01	T	862	P	2	SL	29	2	M	OC	8	6	6	M	0	0	0	1	0	0	1	0
460	189	2013-12-01	T	862	P	1	SL	29	2	M	OC	8	6	6	M	0	0	0	1	0	0	1	0
461	190	2013-12-01	T	875	P	1	SL	29	2	M	MH	2	0	0	F	0	1	0	1	0	1	0	0
462	190	2013-12-01	T	875	P	1	SL	29	2	M	MH	2	0	0	F	0	0	0	1	0	0	1	0
463	190	2013-12-01	T	875	P	1	KY	33	2	F	SL	2	0	0	M	0	0	0	1	0	0	1	0
464	190	2013-12-01	T	875	P	1	KY	33	2	F	SL	2	0	0	M	0	0	0	1	0	1	0	0
465	190	2013-12-01	T	875	P	1	SL	29	2	M	MH	2	0	0	F	0	1	0	1	0	1	0	0
466	190	2013-12-01	T	875	P	1	SL	29	2	M	MH	2	0	0	F	0	0	0	0	1	0	0	0
467	191	2013-12-02	T	907	P	2	KY	31	2	F	WL	8	6	6	F	0	1	0	1	0	1	0	0
468	191	2013-12-02	T	907	P	2	KY	31	2	F	WL	8	6	6	F	0	1	0	1	0	1	0	0
470	191	2013-12-02	T	907	P	2	KY	31	2	F	WL	8	6	6	F	0	1	0	1	0	1	0	0
471	192	2013-12-02	T	913	M	1	MH	24	2	F	MB	15	13	13	F	1	0	0	1	0	0	1	0
472	192	2013-12-02	T	913	M	1	MH	24	2	F	MB	15	13	13	F	1	0	0	0	1	0	0	0
473	192	2013-12-02	T	913	M	1	MH	24	2	F	MB	15	13	13	F	1	0	0	1	0	0	1	0
474	192	2013-12-02	T	913	M	1	MH	24	2	F	MB	15	13	13	F	1	0	0	1	0	0	1	0
475	193	2013-12-03	T	941	P	2	MH	24	2	F	SL	2	0	0	M	0	0	0	1	0	1	0	0
476	193	2013-12-03	T	941	P	2	SL	29	2	M	MH	2	0	0	F	0	0	0	1	0	1	0	0
477	193	2013-12-03	T	941	P	2	SL	29	2	M	MH	2	0	0	F	0	0	0	0	1	0	0	0
478	193	2013-12-03	T	941	P	2	SL	29	2	M	MH	2	0	0	F	0	0	0	1	0	1	0	0
479	193	2013-12-03	T	941	P	2	SL	29	2	M	MH	2	0	0	F	0	0	0	1	0	0	0	1
480	193	2013-12-03	T	941	P	2	SL	29	2	M	MH	2	0	0	F	0	0	0	1	0	0	1	0
481	193	2013-12-03	T	942	P	1	MH	24	2	F	SL	2	0	0	M	0	1	0	1	0	1	0	0
482	193	2013-12-03	T	942	P	1	SL	29	2	M	MH	2	0	0	F	0	0	0	1	0	0	0	1
483	193	2013-12-03	T	942	P	1	SL	29	2	M	MH	2	0	0	F	0	0	0	0	1	0	0	0
484	193	2013-12-03	T	942	P	1	MH	24	2	F	SL	2	0	0	M	0	0	0	1	0	1	0	0
485	193	2013-12-03	T	942	P	1	SL	29	2	M	MH	2	0	0	F	0	0	0	1	0	1	0	0
486	193	2013-12-03	T	942	P	1	SL	29	2	M	MH	2	0	0	F	0	0	0	1	0	0	1	0
487	193	2013-12-03	T	942	P	1	SL	29	2	M	MH	2	0	0	F	0	0	0	1	0	0	0	1
488	193	2013-12-03	T	942	P	1	SL	29	2	M	MH	2	0	0	F	0	1	0	1	0	1	0	0
489	193	2013-12-03	T	943	P	1	SL	29	2	M	MH	2	0	0	F	0	0	0	1	0	1	0	0
490	194	2013-12-03	T	943	P	1	SL	29	2	M	MB	15	13	13	F	0	0	0	1	0	0	0	1
491	194	2013-12-03	T	943	P	1	SL	29	2	M	MB	15	13	13	F	0	0	0	1	0	0	1	0
492	194	2013-12-03	T	943	P	1	SL	29	2	M	MB	15	13	13	F	0	0	0	0	1	0	0	0
493	194	2013-12-03	T	943	P	1	SL	29	2	M	MB	15	13	13	F	0	0	0	1	0	0	0	1
494	195	2013-12-03	T	946	P	2	SL	29	2	M	KY	2	0	0	F	0	0	0	0	1	0	0	0
495	195	2013-12-03	T	946	P	2	SL	29	2	M	KY	2	0	0	F	0	0	0	1	0	1	0	0
496	195	2013-12-03	T	946	P	2	KY	33	2	F	SL	2	0	0	M	0	0	0	1	0	1	0	0
497	195	2013-12-03	T	946	P	2	SL	29	2	M	KY	2	0	0	F	0	0	0	1	0	0	1	0
500	197	2013-12-10	T	1102	P	1	SL	29	2	M	IN	1	-1	1	M	0	1	0	1	0	1	0	0
501	197	2013-12-10	T	1102	P	1	IN	12	1	M	SL	2	1	1	M	0	0	0	0	1	0	0	0
502	197	2013-12-10	T	1102	P	1	IN	12	1	M	SL	2	1	1	M	0	0	0	0	1	0	0	0
503	197	2013-12-10	T	1102	P	1	IN	12	1	M	SL	2	1	1	M	0	0	0	0	1	0	0	0
504	197	2013-12-10	T	1102	P	1	IN	12	1	M	SL	2	1	1	M	0	0	0	0	1	0	0	0
505	197	2013-12-10	T	1103	P	1	SL	29	2	M	IN	1	-1	1	M	0	1	0	1	0	1	0	0
506	197	2013-12-10	T	1102	P	1	IN	12	1	M	SL	2	1	1	M	0	0	0	0	1	0	0	0
507	197	2013-12-10	T	1102	P	1	IN	12	1	M	SL	2	1	1	M	0	0	0	0	1	0	0	0
508	198	2013-12-13	T	1128	P	2	SL	29	2	M	SH	12	10	10	M	0	0	0	1	0	0	1	0
509	198	2013-12-13	T	1128	P	2	SL	29	2	M	SH	12	10	10	M	0	0	0	1	0	0	1	0
510	198	2013-12-13	T	1128	P	2	SL	29	2	M	SH	12	10	10	M	0	0	0	1	0	0	1	0
516	200	2013-12-13	T	1067	P	1	MH	24	2	F	KY	2	0	0	F	0	0	0	1	0	0	1	0
517	201	2013-12-07	T	1011	P	1	KY	33	2	F	MH	2	0	0	F	0	1	0	1	0	0	1	0
518	201	2013-12-07	T	1011	P	1	KY	33	2	F	MB	15	13	13	F	0	1	0	1	0	1	0	0
521	202	2013-12-07	T	1013	M	1	IN	12	1	M	IS	43	42	42	M	1	0	0	1	0	0	1	0
526	204	2013-12-07	T	1015	P	1	MH	24	2	F	KY	2	0	0	F	0	1	0	1	0	1	0	0
527	204	2013-12-07	T	1015	P	1	MH	24	2	F	KY	2	0	0	F	0	1	0	1	0	0	1	0
529	205	2013-12-09	T	1035	K	1	SL	29	2	M	SM	48	46	46	F	1	1	0	1	0	1	0	0
530	205	2013-12-09	T	1035	K	1	SL	29	2	M	SM	48	46	46	F	1	0	0	1	0	0	1	0
531	206	2013-12-10	T	1079	P	1	MH	24	2	F	IN	1	-1	1	M	0	1	0	0	1	0	0	0
534	206	2013-12-10	T	1079	P	1	MH	24	2	F	IS	43	41	41	M	0	0	0	1	0	0	1	0
537	206	2013-12-10	T	1079	M	1	MH	24	2	F	MB	15	13	13	F	1	1	0	1	0	1	0	0
538	206	2013-12-10	T	1079	P	1	IN	12	1	M	MH	2	1	1	F	0	0	0	1	0	1	0	0
539	206	2013-12-10	T	1079	P	1	IN	12	1	M	MH	2	1	1	F	0	0	0	0	NA	0	0	0
540	206	2013-12-10	T	1079	P	1	IN	12	1	M	MH	2	1	1	F	0	0	0	1	0	0	1	0
541	207	2013-12-10	T	1087	P	1	IN	12	1	M	RV	9	8	8	M	0	0	0	1	0	1	0	0
543	207	2013-12-10	T	1087	K	1	IN	12	1	M	IT	6	5	5	M	1	0	0	1	0	0	1	0
544	207	2013-12-10	T	1087	K	1	IT	78	6	M	IN	1	-5	5	M	1	0	1	1	0	1	0	0
545	207	2013-12-10	T	1087	K	1	IT	78	6	M	IN	1	-5	5	M	1	0	0	1	0	0	1	0
552	210	2013-12-13	T	1114	P	1	SL	29	2	M	MH	2	0	0	F	0	0	0	1	0	1	0	0
553	210	2013-12-13	T	1114	P	1	SL	29	2	M	MH	2	0	0	F	0	0	0	1	0	1	0	0
555	212	2013-03-17	K	157	M	1	MM	13	1	F	ML	16	15	15	F	1	0	0	1	0	0	1	0
556	212	2013-03-17	K	157	M	1	MM	13	1	F	ML	16	15	15	F	1	0	0	1	0	0	1	0
557	212	2013-03-17	K	157	M	1	MM	13	1	F	ML	16	15	15	F	1	0	0	0	1	0	0	0
558	212	2013-03-17	K	157	M	1	MM	13	1	F	ML	16	15	15	F	1	0	0	0	1	0	0	0
559	213	2013-03-17	K	213	M	1	WZ	9	1	M	WA	22	21	21	F	1	0	0	0	1	0	0	0
560	213	2013-03-17	K	239	P	1	TR	16	1	F	PB	18	17	17	M	0	0	0	0	1	0	0	0
561	213	2013-03-17	K	239	P	1	TR	16	1	F	PB	18	17	17	M	0	0	0	0	1	0	0	0
562	213	2013-03-17	K	239	P	1	TR	16	1	F	PB	18	17	17	M	0	0	0	0	1	0	0	0
563	214	2013-03-21	K	242	K	1	TR	16	1	F	TS	8	7	7	F	1	0	0	1	0	0	1	0
564	214	2013-03-21	K	242	K	1	TR	16	1	F	TS	8	7	7	F	1	0	0	1	0	0	1	0
565	214	2013-03-21	K	242	K	1	TR	16	1	F	TS	8	7	7	F	1	0	0	1	0	0	1	0
568	215	2013-03-17	K	243	K	1	TR	16	1	F	TT	12	11	11	M	1	0	0	0	1	0	0	0
569	216	2013-03-21	K	264	M	1	TR	16	1	F	TG	33	32	32	F	1	0	0	NA	NA	NA	NA	NA
570	216	2013-03-21	K	264	M	1	TR	16	1	F	TG	33	32	32	F	1	0	0	1	0	0	1	0
571	216	2013-03-21	K	261	M	1	TR	16	1	F	TG	33	32	32	F	1	0	0	1	0	1	0	0
572	217	2013-03-21	K	250	M	1	TR	16	1	F	TG	33	32	32	F	1	0	0	0	1	0	0	0
573	217	2013-03-21	K	250	M	1	TR	16	1	F	TG	33	32	32	F	1	0	0	0	1	0	0	0
581	222	2013-03-25	K	307	M	1	TR	16	1	F	TG	33	32	32	F	1	0	0	0	1	0	0	0
582	222	2013-03-25	K	307	M	1	TR	16	1	F	TG	33	32	32	F	1	0	0	1	0	0	1	0
583	223	2013-03-25	K	308	P	2	TR	16	1	F	MN	4	3	3	M	0	0	0	0	1	0	0	0
584	223	2013-03-25	K	308	P	2	TR	16	1	F	MN	4	3	3	M	0	0	0	0	1	0	0	0
586	224	2013-03-25	K	309	P	2	TR	16	1	F	MN	4	3	3	M	0	0	0	1	0	0	1	0
587	224	2013-03-25	K	309	P	2	MN	51	4	M	TR	1	-3	3	F	0	0	0	1	0	1	0	0
588	224	2013-03-25	K	309	P	2	MN	51	4	M	TR	1	-3	3	F	0	0	0	1	0	0	1	0
589	224	2013-03-25	K	309	P	2	TR	16	1	F	MN	4	3	3	M	0	0	0	1	0	0	1	0
590	224	2013-03-25	K	310	P	2	TR	16	1	F	MN	4	3	3	M	0	1	0	1	0	0	1	0
591	224	2013-03-25	K	311	P	2	MN	51	4	M	TR	1	-3	3	F	0	0	0	1	0	1	0	0
592	224	2013-03-25	K	311	P	2	TR	16	1	F	MN	4	3	3	M	0	0	0	1	0	1	0	0
593	224	2013-03-25	K	311	P	2	TR	16	1	F	MN	4	3	3	M	0	0	0	0	1	0	0	0
594	224	2013-03-25	K	311	P	2	TR	16	1	F	MN	4	3	3	M	0	0	0	1	0	1	0	0
595	224	2013-03-25	K	311	P	2	MN	51	4	M	TR	1	-3	3	F	0	0	0	1	0	1	0	0
596	224	2013-03-25	K	311	P	2	TR	16	1	F	MN	4	3	3	M	0	0	0	1	0	1	0	0
597	224	2013-03-25	K	312	P	2	TR	16	1	F	MN	4	3	3	M	0	1	0	1	0	1	0	0
598	224	2013-03-25	K	312	P	2	TR	16	1	F	MN	4	3	3	M	0	1	0	1	0	1	0	0
601	226	2013-03-25	K	335	M	1	TR	16	1	F	TG	33	32	32	F	1	0	0	1	0	1	0	0
603	227	2013-03-26	K	345	P	2	WC	55	4	M	TU	53	49	49	M	0	0	0	1	0	0	1	0
604	228	2013-03-26	K	358	P	2	WC	55	4	M	TT	12	8	8	M	0	0	0	1	0	0	0	1
605	228	2013-03-26	K	358	P	2	WC	55	4	M	TT	12	8	8	M	0	0	0	1	0	0	0	1
606	229	2013-03-26	K	359	M	3	WC	55	4	M	WI	21	17	17	F	1	0	0	0	1	0	0	0
607	229	2013-03-26	K	359	M	3	WC	55	4	M	WI	21	17	17	F	1	0	0	0	1	0	0	0
608	230	2013-03-29	K	384	K	1	OL	48	4	F	OB	1	-3	3	M	0	0	0	0	1	0	0	0
609	230	2013-03-29	K	384	K	1	OB	14	1	M	OL	4	3	3	M	0	0	0	1	0	0	1	0
610	230	2013-03-29	K	384	K	1	OB	14	1	M	OL	4	3	3	M	0	0	0	1	0	0	1	0
611	230	2013-03-29	K	384	K	1	OB	14	1	M	OL	4	3	3	M	0	0	0	1	0	1	0	0
612	230	2013-03-29	K	384	K	1	OL	48	4	F	OB	1	-3	3	M	0	0	1	1	0	1	0	0
613	230	2013-03-29	K	384	K	1	OL	48	4	F	OB	1	-3	3	M	0	0	1	1	0	1	0	0
614	230	2013-03-29	K	385	K	1	OL	48	4	F	OB	1	-3	3	M	0	0	0	1	0	1	0	0
615	230	2013-03-29	K	385	K	1	OL	48	4	F	OB	1	-3	3	M	0	0	0	1	0	1	0	0
616	230	2013-03-29	K	385	K	1	OL	48	4	F	OB	1	-3	3	M	0	0	0	1	0	0	1	0
617	230	2013-03-29	K	385	K	1	OL	48	4	F	OB	1	-3	3	M	0	0	1	1	0	1	0	0
618	230	2013-03-29	K	385	K	1	OL	48	4	F	OB	1	-3	3	M	0	0	1	1	0	1	0	0
619	230	2013-03-29	K	385	K	1	OB	14	1	M	OL	4	3	3	M	0	0	0	1	0	0	1	0
620	230	2013-03-29	K	385	K	1	OB	14	1	M	OL	4	3	3	M	0	0	0	0	1	0	0	0
621	230	2013-03-29	K	385	K	1	OB	14	1	M	OL	4	3	3	M	0	0	0	1	0	1	0	0
622	230	2013-03-29	K	385	K	1	OB	14	1	M	OL	4	3	3	M	0	0	0	1	0	0	1	0
623	231	2013-03-29	K	405	K	1	OL	48	4	F	OB	1	-3	3	M	0	0	0	1	0	1	0	0
624	231	2013-03-29	K	405	K	2	OL	48	4	F	OB	1	-3	3	M	0	0	0	1	0	1	0	0
625	231	2013-03-29	K	405	K	2	OL	48	4	F	OT	15	11	11	F	0	0	0	0	1	0	0	0
626	231	2013-03-29	K	405	K	2	OL	48	4	F	OT	15	11	11	F	0	0	1	1	0	1	0	0
627	231	2013-03-29	K	405	K	2	OB	14	1	M	OL	4	3	3	M	0	0	0	1	0	0	1	0
628	231	2013-03-29	K	405	K	2	OB	14	1	M	OL	4	3	3	M	0	0	0	1	0	0	1	0
629	231	2013-03-29	K	405	K	2	OB	14	1	M	OL	4	3	3	M	0	0	0	1	0	0	1	0
630	231	2013-03-29	K	405	K	2	OB	14	1	M	OL	4	3	3	M	0	0	0	1	0	0	1	0
631	231	2013-03-29	K	405	K	2	OB	14	1	M	OL	4	3	3	M	0	0	0	0	NA	0	0	0
633	232	2013-03-29	K	409	K	2	OL	48	4	F	OB	1	-3	3	M	0	1	0	1	0	0	0	1
634	232	2013-03-29	K	409	K	2	OL	48	4	F	OB	1	-3	3	M	0	0	0	1	0	1	0	0
635	232	2013-03-29	K	409	K	2	OL	48	4	F	OB	1	-3	3	M	0	0	0	0	1	0	0	0
637	234	2013-03-29	K	410	K	2	OB	14	1	M	OL	4	3	3	M	0	0	0	1	0	0	1	0
638	234	2013-03-29	K	410	K	2	OB	14	1	M	OL	4	3	3	M	0	0	0	1	0	0	1	0
639	234	2013-03-29	K	410	K	2	OB	14	1	M	OL	4	3	3	M	0	0	0	1	0	0	1	0
640	234	2013-03-29	K	410	K	2	OB	14	1	M	OL	4	3	3	M	0	0	0	1	0	0	1	0
641	234	2013-03-29	K	410	K	2	OB	14	1	M	OL	4	3	3	M	0	0	0	1	0	0	1	0
642	234	2013-03-29	K	410	K	2	OB	14	1	M	OL	4	3	3	M	0	0	0	0	1	0	0	0
643	234	2013-03-29	K	410	K	2	OB	14	1	M	OL	4	3	3	M	0	0	0	1	0	0	1	0
644	234	2013-03-29	K	411	K	2	OB	14	1	M	OL	4	3	3	M	0	0	0	1	0	0	1	0
646	236	2013-03-29	K	417	K	1	OB	14	1	M	OL	4	3	3	M	0	0	0	1	0	0	1	0
647	236	2013-03-29	K	417	K	1	OL	48	4	F	OB	1	-3	3	M	0	0	0	1	0	1	0	0
648	236	2013-03-29	K	417	K	1	OB	14	1	M	OL	4	3	3	M	0	0	0	1	0	1	0	0
649	236	2013-03-29	K	417	K	1	OL	48	4	F	OB	1	-3	3	M	0	0	0	1	0	0	1	0
650	236	2013-03-29	K	417	K	1	OB	14	1	M	OL	4	3	3	M	0	0	0	1	0	1	0	0
651	236	2013-03-29	K	417	K	1	OB	14	1	M	OL	4	3	3	M	0	0	0	1	0	1	0	0
652	237	2013-04-02	K	455	M	1	WZ	9	1	M	WA	22	21	21	F	1	0	0	0	1	0	0	0
653	237	2013-04-02	K	455	K	1	WZ	9	1	M	WZ	1	0	0	M	1	0	0	0	1	0	0	0
657	239	2013-04-01	K	439	M	1	WZ	9	1	M	WA	22	21	21	F	1	0	0	0	1	0	0	0
658	239	2013-04-01	K	439	M	1	WZ	9	1	M	WA	22	21	21	F	1	0	0	1	0	0	1	0
659	239	2013-04-01	K	439	M	1	WZ	9	1	M	WA	22	21	21	F	1	0	0	0	NA	0	0	0
660	239	2013-04-01	K	439	M	1	WZ	9	1	M	WA	22	21	21	F	1	0	0	0	NA	0	0	0
662	239	2013-04-01	K	439	M	1	WZ	9	1	M	WA	22	21	21	F	1	0	0	1	0	0	1	0
663	239	2013-04-01	K	439	M	1	WZ	9	1	M	WA	22	21	21	F	1	0	0	1	0	0	1	0
664	239	2013-04-01	K	439	M	1	WZ	9	1	M	WA	22	21	21	F	1	0	0	1	0	0	1	0
665	240	2013-04-01	K	443	M	1	WZ	9	1	M	WA	22	21	21	F	1	0	0	0	1	0	0	0
666	240	2013-04-01	K	443	M	1	WZ	9	1	M	WA	22	21	21	F	1	0	0	0	1	0	0	0
667	240	2013-04-01	K	443	M	1	WZ	9	1	M	WA	22	21	21	F	1	0	0	0	1	0	0	0
669	240	2013-04-01	K	443	M	1	WZ	9	1	M	WA	22	21	21	F	1	0	0	1	0	0	1	0
670	240	2013-04-01	K	443	M	1	WZ	9	1	M	WA	22	21	21	F	1	0	0	1	0	0	1	0
671	240	2013-04-01	K	443	M	1	WZ	9	1	M	WA	22	21	21	F	1	0	0	0	1	0	0	0
673	240	2013-04-01	K	443	M	1	WZ	9	1	M	WA	22	21	21	F	1	0	0	0	1	0	0	0
674	240	2013-04-01	K	443	M	1	WZ	9	1	M	WA	22	21	21	F	1	0	0	1	0	0	1	0
675	241	2013-04-03	K	459	M	1	TR	16	1	F	TG	33	32	32	F	1	0	0	1	0	0	1	0
676	241	2013-04-03	K	459	M	1	TR	16	1	F	TG	33	32	32	F	1	0	0	1	0	1	0	0
677	241	2013-04-03	K	459	M	1	TR	16	1	F	TG	33	32	32	F	1	0	0	1	0	0	1	0
678	242	2013-04-03	K	469	M	1	TR	16	1	F	TG	33	32	32	F	1	0	0	1	0	0	1	0
681	244	2013-04-06	K	484	M	1	MM	14	1	F	ML	16	15	15	F	1	0	0	0	1	0	0	0
682	244	2013-04-06	K	484	M	1	MM	14	1	F	ML	16	15	15	F	1	0	0	1	0	0	1	0
683	244	2013-04-06	K	484	M	1	MM	14	1	F	ML	16	15	15	F	1	0	0	0	1	0	0	0
684	244	2013-04-06	K	484	M	1	MM	14	1	F	ML	16	15	15	F	1	0	0	1	0	0	1	0
687	246	2013-04-06	K	494	M	1	WZ	9	1	M	WA	22	21	21	F	1	0	0	1	0	0	1	0
688	246	2013-04-06	K	494	M	1	WZ	9	1	M	WA	22	21	21	F	1	0	0	0	1	0	0	0
689	246	2013-04-06	K	494	M	1	WZ	9	1	M	WA	22	21	21	F	1	0	0	1	0	0	1	0
690	246	2013-04-06	K	494	M	1	WZ	9	1	M	WA	22	21	21	F	1	0	0	1	0	0	1	0
691	246	2013-04-06	K	494	M	1	WZ	9	1	M	WA	22	21	21	F	1	0	0	1	0	1	0	0
692	247	2013-04-08	K	503	P	1	MN	51	4	M	LL	1	-3	3	F	0	0	0	1	0	0	1	0
693	248	2013-04-08	K	504	P	3	MN	51	4	M	NP	13	9	9	F	0	0	0	1	0	0	0	1
694	248	2013-04-08	K	504	P	3	MN	51	4	M	NP	13	9	9	F	0	0	0	1	0	0	0	1
695	248	2013-04-08	K	504	P	3	MN	51	4	M	NP	13	9	9	F	0	0	0	1	0	1	0	0
698	249	2013-04-08	K	505	P	3	MN	51	4	M	OM	7	3	3	F	0	0	0	1	0	0	0	1
699	249	2013-04-08	K	505	P	3	MN	51	4	M	OM	7	3	3	F	0	0	0	1	0	1	0	0
700	249	2013-04-08	K	505	P	3	MN	51	4	M	OM	7	3	3	F	0	0	0	1	0	1	0	0
701	249	2013-04-08	K	505	P	3	MN	51	4	M	OM	7	3	3	F	0	0	0	1	0	1	0	0
703	251	2013-04-08	K	508	P	2	MN	51	4	M	WZ	1	-3	3	M	0	0	0	1	0	0	1	0
704	252	2013-04-08	K	508	P	2	MN	51	4	M	TR	1	-3	3	F	0	0	0	1	0	0	1	0
705	252	2013-04-08	K	508	P	2	MN	51	4	M	TR	1	-3	3	F	0	0	0	0	NA	0	0	0
709	255	2013-04-08	K	509	P	2	MN	51	4	M	TR	1	-3	3	F	0	0	0	1	0	0	1	0
710	255	2013-04-08	K	509	P	2	MN	51	4	M	OM	7	3	3	F	0	0	0	1	0	1	0	0
712	255	2013-04-08	K	509	P	2	MN	51	4	M	OM	7	3	3	F	0	0	0	1	0	1	0	0
713	256	2013-04-08	K	512	P	1	WZ	10	1	M	TR	1	0	0	F	0	0	0	1	0	1	0	0
714	256	2013-04-08	K	512	P	2	TR	16	1	F	MN	4	3	3	M	0	0	0	1	0	1	0	0
715	256	2013-04-08	K	512	P	2	TR	16	1	F	MN	4	3	3	M	0	0	0	1	0	1	0	0
716	256	2013-04-08	K	512	P	2	WZ	10	1	M	MN	4	3	3	M	0	0	0	1	0	0	1	0
717	256	2013-04-08	K	512	P	2	MN	51	4	M	WZ	1	-3	3	M	0	0	0	1	0	1	0	0
718	256	2013-04-08	K	512	P	2	MN	51	4	M	WZ	1	-3	3	M	0	0	0	1	0	1	0	0
719	257	2013-04-08	K	512	P	2	MM	14	1	F	TR	1	0	0	F	0	0	0	0	1	0	0	0
720	257	2013-04-08	K	513	P	1	MM	14	1	F	TR	1	0	0	F	0	0	0	0	1	0	0	0
721	258	2013-04-08	K	514	M	1	TR	16	1	F	TG	33	32	32	F	1	0	0	0	1	0	0	0
722	258	2013-04-08	K	514	P	1	TR	16	1	F	ML	16	15	15	F	0	0	0	1	0	0	1	0
723	257	2013-04-08	K	515	P	1	TR	16	1	F	MM	1	0	0	F	0	0	0	1	0	1	0	0
724	257	2013-04-08	K	515	P	1	TR	16	1	F	MM	1	0	0	F	0	0	0	1	0	1	0	0
725	257	2013-04-08	K	515	P	1	TR	16	1	F	WZ	1	0	0	M	0	0	0	1	0	1	0	0
726	257	2013-04-08	K	515	P	1	MM	14	1	F	TR	1	0	0	F	0	0	0	1	0	0	1	0
727	257	2013-04-08	K	515	P	1	WZ	10	1	M	MM	1	0	0	F	0	0	0	1	0	1	0	0
728	257	2013-04-08	K	515	P	1	MM	14	1	F	WZ	1	0	0	M	0	0	0	0	1	0	0	0
729	257	2013-04-08	K	515	P	1	MM	14	1	F	WA	22	21	21	F	0	0	0	0	1	0	0	0
730	257	2013-04-08	K	515	P	1	MM	14	1	F	WZ	1	0	0	M	0	0	0	1	0	0	1	0
732	257	2013-04-08	K	515	P	1	MM	14	1	F	TR	1	0	0	F	0	0	0	1	0	1	0	0
733	257	2013-04-08	K	515	P	1	MM	14	1	F	TR	1	0	0	F	0	0	0	0	1	0	0	0
734	257	2013-04-08	K	515	P	1	MM	14	1	F	TR	1	0	0	F	0	0	0	1	0	1	0	0
736	257	2013-04-08	K	516	P	1	WZ	10	1	M	TR	1	0	0	F	0	1	0	1	0	0	1	0
737	257	2013-04-08	K	516	P	1	WZ	10	1	M	TR	1	0	0	F	0	1	0	1	0	1	0	0
740	257	2013-04-08	K	516	P	1	TR	16	1	F	MM	1	0	0	F	0	1	0	1	0	0	1	0
742	257	2013-04-08	K	516	P	1	TR	16	1	F	MN	4	3	3	M	0	0	0	1	0	0	1	0
743	257	2013-04-08	K	516	M	1	MM	14	1	F	ML	16	15	15	F	1	0	0	1	0	0	1	0
744	257	2013-04-08	K	517	P	2	TR	16	1	F	MN	4	3	3	M	0	0	0	1	0	1	0	0
745	257	2013-04-08	K	517	P	2	TR	16	1	F	MN	4	3	3	M	0	0	0	0	NA	0	0	0
746	258	2013-04-08	K	517	P	3	MN	51	4	M	TS	8	4	4	F	0	0	0	1	0	1	0	0
747	258	2013-04-08	K	517	P	3	MN	51	4	M	TS	8	4	4	F	0	0	0	1	0	0	1	0
748	258	2013-04-08	K	518	P	3	MN	51	4	M	TS	8	4	4	F	0	0	0	0	1	0	0	0
749	258	2013-04-08	K	518	P	3	MN	51	4	M	TS	8	4	4	F	0	0	0	1	0	0	1	0
750	258	2013-04-08	K	518	P	3	MN	51	4	M	TS	8	4	4	F	0	0	0	0	NA	0	0	0
753	260	2013-04-09	K	531	P	1	MN	51	4	M	OM	7	3	3	F	0	0	0	1	0	0	1	0
754	261	2013-04-10	K	561	P	1	WC	56	4	M	WZ	1	-3	3	M	0	0	0	0	1	0	0	0
755	261	2013-04-10	K	561	P	1	WZ	10	1	M	WC	4	3	3	M	0	0	0	1	0	0	1	0
758	262	2013-04-30	K	595	M	1	MN	52	4	M	MU	43	39	39	F	1	0	0	1	0	0	1	0
759	263	2013-05-02	K	599	K	1	OB	15	1	M	OL	4	3	3	M	0	0	0	0	1	0	0	0
760	264	2013-04-09	K	536	P	2	MN	51	4	M	OM	7	3	3	F	0	0	0	0	1	0	0	0
763	265	2013-04-10	K	552	P	1	WZ	10	1	M	MM	1	0	0	F	0	0	0	1	0	1	0	0
764	265	2013-04-10	K	552	P	1	WZ	10	1	M	MM	1	0	0	F	0	0	0	1	0	0	1	0
765	265	2013-04-10	K	552	P	1	MM	14	1	F	WZ	1	0	0	M	0	0	0	0	1	0	0	0
766	265	2013-04-10	K	552	P	1	MM	14	1	F	WZ	1	0	0	M	0	0	0	0	1	0	0	0
767	265	2013-04-10	K	552	P	1	WZ	10	1	M	MM	1	0	0	F	0	0	0	1	0	1	0	0
769	265	2013-04-10	K	552	P	1	MM	14	1	F	WZ	1	0	0	M	0	0	0	1	0	0	1	0
770	265	2013-04-10	K	552	P	1	MM	14	1	F	WZ	1	0	0	M	0	0	0	1	0	1	0	0
773	265	2013-04-10	K	552	P	1	MM	14	1	F	WZ	1	0	0	M	0	0	0	1	0	1	0	0
774	265	2013-04-10	K	552	P	1	MM	14	1	F	WZ	1	0	0	M	0	0	0	1	0	1	0	0
775	265	2013-04-10	K	552	P	1	MM	14	1	F	WZ	1	0	0	M	0	0	0	1	0	1	0	0
776	265	2013-04-10	K	552	P	1	WZ	10	1	M	MM	1	0	0	F	0	1	0	1	0	0	0	1
777	265	2013-04-10	K	552	P	1	MM	14	1	F	WZ	1	0	0	M	0	0	0	1	0	1	0	0
778	265	2013-04-10	K	553	P	1	MM	14	1	F	WZ	1	0	0	M	0	0	0	1	0	1	0	0
779	265	2013-04-10	K	554	P	1	MM	14	1	F	WZ	1	0	0	M	0	0	0	1	0	0	1	0
782	265	2013-04-10	K	554	P	1	MM	14	1	F	WE	5	4	4	F	0	0	0	0	1	0	0	0
783	265	2013-04-10	K	554	P	1	MM	14	1	F	WE	5	4	4	F	0	0	0	0	1	0	0	0
784	265	2013-04-10	K	554	P	1	MM	14	1	F	WZ	1	0	0	M	0	0	0	1	0	1	0	0
785	265	2013-04-10	K	554	P	1	MM	14	1	F	WZ	1	0	0	M	0	0	0	1	0	1	0	0
787	266	2013-04-11	K	578	P	2	TR	16	1	F	NP	13	12	12	F	0	0	0	1	0	1	0	0
789	266	2013-04-11	K	578	P	2	TR	16	1	F	NP	13	12	12	F	0	0	0	1	0	0	1	0
790	266	2013-04-11	K	578	P	2	TR	16	1	F	NP	13	12	12	F	0	0	0	1	0	0	1	0
791	266	2013-04-11	K	578	P	2	TR	16	1	F	NP	13	12	12	F	0	0	0	0	NA	0	0	0
792	267	2013-05-05	K	609	P	1	OL	50	4	F	TR	1	-3	3	F	0	0	0	1	0	1	0	0
794	267	2013-05-05	K	609	P	1	TR	17	1	F	OL	4	3	3	M	0	0	0	0	1	0	0	0
796	268	2013-05-05	K	611	M	1	TR	17	1	F	TG	33	32	32	F	1	1	0	0	1	0	0	0
798	270	2013-05-05	K	611	P	1	TR	17	1	F	UN	8	7	7	M	0	0	0	1	0	1	0	0
799	270	2013-05-05	K	611	P	1	TR	17	1	F	BB	47	46	46	M	0	0	0	1	0	0	1	0
800	270	2013-05-05	K	611	P	1	TR	17	1	F	BB	47	46	46	M	0	0	0	1	0	0	1	0
802	272	2013-05-07	K	631	M	2	OL	50	4	F	OU	34	30	30	F	1	0	0	1	0	0	1	0
803	273	2013-05-07	K	639	P	3	WC	57	4	M	NP	13	9	9	F	0	0	0	0	1	0	0	0
804	273	2013-05-07	K	639	P	3	WC	57	4	M	NP	13	9	9	F	0	1	0	0	1	0	0	0
805	274	2013-05-08	K	647	P	1	WC	57	4	M	TU	53	49	49	M	0	0	0	0	1	0	0	0
807	274	2013-05-08	K	647	P	2	WC	57	4	M	TU	53	49	49	M	0	0	0	0	1	0	0	0
808	274	2013-05-08	K	647	P	2	WC	57	4	M	TU	53	49	49	M	0	0	0	1	0	1	0	0
809	274	2013-05-08	K	647	P	2	WC	57	4	M	TU	53	49	49	M	0	0	0	1	0	1	0	0
810	275	2013-05-08	K	650	P	2	WC	57	4	M	OM	7	3	3	F	0	1	0	1	0	0	0	1
811	275	2013-05-08	K	650	P	2	WC	57	4	M	OM	7	3	3	F	0	0	0	0	NA	0	0	0
812	275	2013-05-08	K	650	P	2	WC	57	4	M	OM	7	3	3	F	0	0	0	1	0	0	1	0
813	276	2013-05-10	K	690	P	2	WC	57	4	M	TT	12	8	8	M	0	0	0	1	0	1	0	0
814	276	2013-05-10	K	690	P	2	WC	57	4	M	TT	12	8	8	M	0	0	0	1	0	1	0	0
815	276	2013-05-10	K	690	P	2	TR	17	1	F	WC	4	3	3	M	0	0	0	1	0	1	0	0
816	276	2013-05-10	K	690	P	2	TR	17	1	F	WC	4	3	3	M	0	0	0	1	0	0	1	0
818	276	2013-05-10	K	690	P	3	WC	57	4	M	TS	8	4	4	F	0	0	0	1	0	1	0	0
819	276	2013-05-10	K	690	P	3	WC	57	4	M	TS	8	4	4	F	0	0	0	1	0	1	0	0
820	276	2013-05-10	K	690	P	3	WC	57	4	M	TS	8	4	4	F	0	0	0	0	NA	0	0	0
822	277	2013-05-10	K	691	K	1	TR	17	1	F	TS	8	7	7	F	1	0	0	1	0	1	0	0
823	277	2013-05-10	K	691	K	1	TR	17	1	F	TS	8	7	7	F	1	0	0	1	0	1	0	0
824	278	2013-05-10	K	692	P	2	WC	57	4	M	TR	1	-3	3	F	0	0	0	1	0	1	0	0
825	278	2013-05-10	K	693	P	2	TR	17	1	F	WC	4	3	3	M	0	0	0	1	0	0	1	0
826	278	2013-05-10	K	693	P	2	TR	17	1	F	WC	4	3	3	M	0	0	0	1	0	1	0	0
827	278	2013-05-10	K	693	P	2	WC	57	4	M	TR	1	-3	3	F	0	0	0	1	0	1	0	0
828	278	2013-05-10	K	693	P	3	WC	57	4	M	TS	8	4	4	F	0	0	0	1	0	1	0	0
832	280	2013-05-10	K	695	K	1	TR	17	1	F	TT	12	11	11	M	1	1	0	1	0	0	1	0
833	280	2013-05-10	K	695	K	1	TR	17	1	F	TS	8	7	7	F	1	0	0	1	0	0	1	0
834	280	2013-05-10	K	695	K	1	TR	17	1	F	TS	8	7	7	F	1	0	0	1	0	0	1	0
840	281	2013-05-05	K	618	P	1	OB	15	1	M	TS	8	7	7	F	0	0	0	0	1	0	0	0
841	282	2013-05-05	K	622	P	1	OB	15	1	M	NP	13	12	12	F	0	0	0	1	0	0	1	0
842	282	2013-05-05	K	622	P	1	OB	15	1	M	NP	13	12	12	F	0	0	0	1	0	0	1	0
843	283	2013-05-08	K	651	P	3	WC	57	4	M	ST	58	54	54	M	0	0	0	0	1	0	0	0
847	284	2013-05-13	K	723	P	3	QV	57	4	M	OM	7	3	3	F	0	0	0	1	0	0	1	0
848	284	2013-05-13	K	723	P	3	QV	57	4	M	OM	7	3	3	F	0	0	0	1	0	1	0	0
849	284	2013-05-13	K	723	P	3	QV	57	4	M	OM	7	3	3	F	0	1	0	1	0	0	0	1
851	285	2013-05-13	K	724	K	1	OB	15	1	M	OM	7	6	6	F	0	0	0	1	0	1	0	0
853	285	2013-05-13	K	724	K	1	OB	15	1	M	OM	7	6	6	F	0	0	0	1	0	1	0	0
857	287	2013-05-13	K	744	P	2	OL	50	4	F	QV	4	0	0	M	0	0	0	1	0	0	1	0
858	287	2013-05-13	K	744	P	3	OL	50	4	F	QV	4	0	0	M	0	0	0	1	0	0	1	0
859	287	2013-05-13	K	744	P	3	OL	50	4	F	QV	4	0	0	M	0	0	0	1	0	0	1	0
860	287	2013-05-13	K	744	P	3	QV	57	4	M	OB	1	-3	3	M	0	1	0	1	0	0	0	1
861	287	2013-05-13	K	744	P	3	QV	57	4	M	OB	1	-3	3	M	0	1	0	1	0	0	0	1
862	287	2013-05-13	K	744	P	3	OB	15	1	M	QV	4	3	3	M	0	0	0	1	0	1	0	0
863	287	2013-05-13	K	744	P	3	QV	57	4	M	OB	1	-3	3	M	0	1	0	1	0	0	0	1
864	287	2013-05-13	K	744	P	3	QV	57	4	M	OB	1	-3	3	M	0	0	0	1	0	1	0	0
865	287	2013-05-13	K	744	P	3	QV	57	4	M	OB	1	-3	3	M	0	0	0	0	NA	0	0	0
867	287	2013-05-13	K	744	P	3	QV	57	4	M	OL	4	0	0	M	0	0	0	1	0	0	1	0
869	287	2013-05-13	K	744	P	3	QV	57	4	M	OL	4	0	0	M	0	0	0	1	0	1	0	0
870	287	2013-05-13	K	744	P	3	QV	57	4	M	OL	4	0	0	M	0	0	0	1	0	1	0	0
871	287	2013-05-13	K	744	P	3	QV	57	4	M	OL	4	0	0	M	0	0	0	0	NA	0	0	0
872	287	2013-05-13	K	744	P	3	QV	57	4	M	OL	4	0	0	M	0	0	0	1	0	1	0	0
873	287	2013-05-13	K	744	P	3	QV	57	4	M	OL	4	0	0	M	0	0	0	1	0	0	1	0
874	287	2013-05-13	K	745	P	3	QV	57	4	M	OT	15	11	11	F	0	1	0	1	0	0	0	1
875	287	2013-05-13	K	745	P	3	QV	57	4	M	OT	15	11	11	F	0	1	0	1	0	0	0	1
876	287	2013-05-13	K	745	P	3	QV	57	4	M	OT	15	11	11	F	0	0	0	1	0	1	0	0
877	287	2013-05-13	K	745	P	3	QV	57	4	M	OM	7	3	3	F	0	1	0	1	0	0	0	1
878	287	2013-05-13	K	746	K	1	OB	15	1	M	OL	4	3	3	M	0	0	0	1	0	0	1	0
879	287	2013-05-13	K	746	K	1	OB	15	1	M	OL	4	3	3	M	0	0	0	1	0	0	1	0
880	287	2013-05-13	K	746	K	1	OB	15	1	M	OL	4	3	3	M	0	0	0	1	0	0	1	0
881	287	2013-05-13	K	746	K	1	OB	15	1	M	OL	4	3	3	M	0	0	0	1	0	0	1	0
882	288	2013-05-13	K	746	P	3	QV	57	4	M	WC	4	0	0	M	0	0	0	1	0	0	1	0
884	287	2013-05-13	K	746	P	3	QV	57	4	M	OM	7	3	3	F	0	1	0	1	0	0	0	1
885	287	2013-05-13	K	746	P	3	QV	57	4	M	OM	7	3	3	F	0	1	0	1	0	0	0	1
886	287	2013-05-13	K	746	P	3	QV	57	4	M	OM	7	3	3	F	0	1	0	1	0	0	0	1
887	288	2013-05-13	K	746	P	2	WC	57	4	M	OL	4	0	0	M	0	0	0	0	1	0	0	0
888	288	2013-05-13	K	746	P	2	OL	50	4	F	WC	4	0	0	M	0	0	0	1	0	1	0	0
889	288	2013-05-13	K	747	P	2	WC	57	4	M	OB	1	-3	3	M	0	0	0	1	0	1	0	0
890	288	2013-05-13	K	747	P	2	WC	57	4	M	OB	1	-3	3	M	0	0	0	1	0	1	0	0
891	288	2013-05-13	K	747	P	2	OB	15	1	M	WC	4	3	3	M	0	0	0	0	1	0	0	0
892	288	2013-05-13	K	747	P	2	OB	15	1	M	WC	4	3	3	M	0	0	0	0	1	0	0	0
894	288	2013-05-13	K	748	P	2	OL	50	4	F	WC	4	0	0	M	0	1	0	1	0	0	0	1
895	288	2013-05-13	K	748	P	2	OL	50	4	F	WC	4	0	0	M	0	1	0	1	0	1	0	0
896	288	2013-05-13	K	748	P	2	OB	15	1	M	WC	4	3	3	M	0	0	0	1	0	1	0	0
897	288	2013-05-13	K	748	P	2	WC	57	4	M	OB	1	-3	3	M	0	0	0	1	0	1	0	0
901	288	2013-05-13	K	750	P	2	WC	57	4	M	OL	4	0	0	M	0	1	0	0	1	0	0	0
902	288	2013-05-13	K	750	P	2	WC	57	4	M	OL	4	0	0	M	0	0	0	1	0	1	0	0
903	288	2013-05-13	K	750	K	2	OB	15	1	M	OL	4	3	3	M	0	0	0	1	0	0	1	0
904	289	2013-05-14	K	760	K	1	OB	15	1	M	OL	4	3	3	M	0	0	0	0	1	0	0	0
905	289	2013-05-14	K	760	K	1	OL	50	4	F	OB	1	-3	3	M	0	0	0	1	0	0	1	0
906	289	2013-05-14	K	760	K	1	OB	15	1	M	OL	4	3	3	M	0	0	0	1	0	0	1	0
907	289	2013-05-14	K	760	K	1	OB	15	1	M	OL	4	3	3	M	0	0	0	1	0	0	1	0
908	289	2013-05-14	K	760	K	1	OB	15	1	M	OL	4	3	3	M	0	0	0	1	0	1	0	0
909	289	2013-05-14	K	760	K	1	OB	15	1	M	OL	4	3	3	M	0	0	0	1	0	0	1	0
910	289	2013-05-14	K	760	K	1	OL	50	4	F	OB	1	-3	3	M	0	1	0	1	0	0	1	0
911	289	2013-05-14	K	760	K	1	OB	15	1	M	OL	4	3	3	M	0	0	0	1	0	0	1	0
912	290	2013-05-14	K	762	K	1	OB	15	1	M	OM	7	6	6	F	0	0	0	1	0	0	1	0
913	290	2013-05-14	K	762	K	1	OB	15	1	M	OM	7	6	6	F	0	0	0	0	NA	0	0	0
914	290	2013-05-14	K	762	K	1	OB	15	1	M	OM	7	6	6	F	0	0	0	0	1	0	0	0
915	290	2013-05-14	K	762	K	1	OB	15	1	M	OM	7	6	6	F	0	0	0	0	1	0	0	0
916	290	2013-05-14	K	762	K	1	OB	15	1	M	OM	7	6	6	F	0	0	0	0	1	0	0	0
917	290	2013-05-14	K	762	K	1	OB	15	1	M	OM	7	6	6	F	0	0	0	0	1	0	0	0
921	292	2013-05-14	K	764	K	1	OB	15	1	M	OM	7	6	6	F	0	0	0	1	0	0	1	0
922	292	2013-05-14	K	764	K	1	OB	15	1	M	OM	7	6	6	F	0	0	0	1	0	0	1	0
923	292	2013-05-14	K	764	K	1	OB	15	1	M	OM	7	6	6	F	0	0	0	1	0	0	1	0
924	292	2013-05-14	K	764	K	1	OB	15	1	M	OM	7	6	6	F	0	0	0	1	0	0	1	0
927	293	2013-05-14	K	770	K	1	OB	15	1	M	OL	4	3	3	M	0	0	0	1	0	0	1	0
931	294	2013-05-14	K	801	M	1	OB	15	1	M	OT	15	14	14	F	1	0	0	1	0	0	1	0
932	294	2013-05-14	K	801	M	1	OB	15	1	M	OT	15	14	14	F	1	0	0	1	0	0	1	0
933	294	2013-05-14	K	801	M	1	OB	15	1	M	OT	15	14	14	F	1	0	0	1	0	0	1	0
934	295	2013-05-14	K	801	K	1	OL	50	4	F	OB	1	-3	3	M	0	0	0	1	0	0	1	0
935	295	2013-05-14	K	801	K	1	OL	50	4	F	OB	1	-3	3	M	0	0	0	0	NA	0	0	0
936	296	2013-05-15	K	804	M	1	TR	18	1	F	TG	33	32	32	F	1	0	0	0	1	0	0	0
938	296	2013-05-15	K	804	M	1	TR	18	1	F	TG	33	32	32	F	1	0	0	0	1	0	0	0
941	298	2013-05-15	K	808	P	1	WC	57	4	M	TT	13	9	9	M	0	0	0	1	0	1	0	0
942	298	2013-05-15	K	808	P	2	WC	57	4	M	TT	13	9	9	M	0	0	0	1	0	1	0	0
943	299	2013-05-16	K	819	K	1	WZ	11	1	M	WE	5	4	4	F	1	0	0	0	1	0	0	0
945	299	2013-05-16	K	819	K	1	WZ	11	1	M	WE	5	4	4	F	1	0	0	0	1	0	0	0
946	300	2013-05-16	K	826	K	1	WZ	11	1	M	WE	5	4	4	F	1	0	0	1	0	1	0	0
947	300	2013-05-16	K	826	K	1	WZ	11	1	M	WE	5	4	4	F	1	0	0	0	1	0	0	0
950	300	2013-05-16	K	826	K	1	WZ	11	1	M	WE	5	4	4	F	1	0	0	1	0	0	1	0
951	300	2013-05-16	K	826	M	1	WZ	11	1	M	WA	22	21	21	F	1	0	0	0	1	0	0	0
956	300	2013-05-16	K	826	K	2	WZ	11	1	M	WE	5	4	4	F	1	0	0	0	1	0	0	0
957	300	2013-05-16	K	827	K	2	WZ	11	1	M	WE	5	4	4	F	1	0	0	0	1	0	0	0
961	302	2013-05-16	K	831	K	2	WZ	11	1	M	WE	5	4	4	F	1	0	0	0	1	0	0	0
962	302	2013-05-16	K	831	K	2	WZ	11	1	M	WE	5	4	4	F	1	0	0	0	1	0	0	0
963	302	2013-05-16	K	831	K	2	WZ	11	1	M	WE	5	4	4	F	1	0	0	0	1	0	0	0
970	305	2013-05-16	K	847	K	1	WZ	11	1	M	WE	5	4	4	F	1	0	0	0	1	0	0	0
975	306	2013-05-17	K	848	K	1	WZ	11	1	M	WE	5	4	4	F	1	0	0	1	0	0	1	0
977	307	2013-05-21	K	856	M	1	MM	16	1	F	ML	16	15	15	F	1	0	0	0	1	0	0	0
978	308	2013-05-17	K	852	M	1	WZ	11	1	M	WA	22	21	21	F	1	0	0	1	0	0	1	0
979	308	2013-05-17	K	852	P	1	WZ	11	1	M	LN	16	15	15	F	0	1	0	1	0	1	0	0
982	310	2013-05-22	K	865	P	1	OB	16	1	M	PG	25	24	24	M	0	0	0	1	0	0	1	0
983	310	2013-05-22	K	865	P	1	OB	16	1	M	PG	25	24	24	M	0	0	0	0	NA	0	0	0
984	310	2013-05-22	K	865	P	1	OB	16	1	M	PG	25	24	24	M	0	0	0	0	NA	0	0	0
985	310	2013-05-22	K	865	P	1	OB	16	1	M	PG	25	24	24	M	0	0	0	0	NA	0	0	0
986	310	2013-05-22	K	865	P	1	OB	16	1	M	PG	25	24	24	M	0	0	0	0	NA	0	0	0
987	311	2013-05-22	K	865	P	1	OB	16	1	M	PB	18	17	17	M	0	0	0	1	0	0	1	0
989	310	2013-05-22	K	866	P	1	OB	16	1	M	PG	25	24	24	M	0	0	0	1	0	0	1	0
990	310	2013-05-22	K	866	M	1	OB	16	1	M	OT	15	14	14	F	1	0	0	0	1	0	0	0
991	310	2013-05-22	K	866	P	1	OB	16	1	M	PG	25	24	24	M	0	0	0	1	0	1	0	0
992	311	2013-05-22	K	867	M	1	OB	16	1	M	OT	15	14	14	F	1	0	0	1	0	0	1	0
993	312	2013-05-22	K	872	M	1	OB	16	1	M	OT	15	14	14	F	1	0	0	1	0	0	1	0
994	312	2013-05-22	K	872	M	1	OB	16	1	M	OT	15	14	14	F	1	0	0	0	1	0	0	0
995	312	2013-05-22	K	872	M	1	OB	16	1	M	OT	15	14	14	F	1	1	0	0	1	0	0	0
996	312	2013-05-22	K	872	M	1	OB	16	1	M	OT	15	14	14	F	1	1	0	1	0	0	1	0
997	312	2013-05-22	K	872	M	1	OB	16	1	M	OT	15	14	14	F	1	0	0	0	NA	0	0	0
998	312	2013-05-22	K	872	M	1	OB	16	1	M	OT	15	14	14	F	1	0	0	1	0	0	1	0
999	312	2013-05-22	K	872	M	1	OB	16	1	M	OT	15	14	14	F	1	0	0	1	0	0	1	0
1000	312	2013-05-22	K	872	M	1	OB	16	1	M	OT	15	14	14	F	1	0	0	1	0	0	1	0
1002	312	2013-05-22	K	872	M	1	OB	16	1	M	OT	15	14	14	F	1	0	0	1	0	0	1	0
1003	312	2013-05-22	K	872	M	1	OB	16	1	M	OT	15	14	14	F	1	0	0	0	NA	0	0	0
1004	312	2013-05-22	K	872	M	1	OB	16	1	M	OT	15	14	14	F	1	0	0	0	1	0	0	0
1005	312	2013-05-22	K	872	M	1	OB	16	1	M	OT	15	14	14	F	1	0	0	0	1	0	0	0
1006	312	2013-05-22	K	872	M	1	OB	16	1	M	OT	15	14	14	F	1	0	0	0	1	0	0	0
1007	312	2013-05-22	K	872	M	1	OB	16	1	M	OT	15	14	14	F	1	0	0	1	0	0	1	0
1008	313	2013-05-22	K	877	K	1	OL	50	4	F	OB	1	-3	3	M	0	0	0	1	0	1	0	0
1009	313	2013-05-22	K	877	K	1	OL	50	4	F	OB	1	-3	3	M	0	0	0	1	0	1	0	0
1010	313	2013-05-22	K	877	K	1	OL	50	4	F	OB	1	-3	3	M	0	0	0	1	0	1	0	0
1011	313	2013-05-22	K	877	K	1	OL	50	4	F	OB	1	-3	3	M	0	0	0	1	0	0	1	0
1012	313	2013-05-22	K	877	K	1	OB	16	1	M	OL	4	3	3	M	0	1	0	1	0	0	0	1
1013	313	2013-05-22	K	877	K	1	OL	50	4	F	OB	1	-3	3	M	0	0	0	1	0	1	0	0
1014	314	2013-05-22	K	884	K	1	OL	50	4	F	OB	1	-3	3	M	0	0	0	1	0	1	0	0
1015	314	2013-05-22	K	884	K	1	OL	50	4	F	OB	1	-3	3	M	0	0	0	1	0	1	0	0
1016	314	2013-05-22	K	884	K	2	OL	50	4	F	OM	7	3	3	F	0	1	0	1	0	0	1	0
1017	315	2013-05-23	K	888	K	1	OB	16	1	M	OG	12	11	11	M	0	0	0	1	0	1	0	0
1018	316	2013-05-24	K	889	P	1	QV	57	4	M	TR	1	-3	3	F	0	0	0	1	0	1	0	0
1019	316	2013-05-24	K	889	P	1	QV	57	4	M	TR	1	-3	3	F	0	0	0	1	0	0	1	0
1020	316	2013-05-24	K	889	P	2	QV	57	4	M	TR	1	-3	3	F	0	0	0	1	0	1	0	0
1021	316	2013-05-24	K	889	P	2	QV	57	4	M	TR	1	-3	3	F	0	0	0	1	0	1	0	0
1022	316	2013-05-24	K	889	P	2	QV	57	4	M	TR	1	-3	3	F	0	0	0	1	0	1	0	0
1023	316	2013-05-24	K	889	P	2	QV	57	4	M	TR	1	-3	3	F	0	0	0	0	NA	0	0	0
1024	316	2013-05-24	K	889	P	2	QV	57	4	M	TR	1	-3	3	F	0	0	0	1	0	0	1	0
1025	316	2013-05-24	K	889	P	2	QV	57	4	M	TR	1	-3	3	F	0	0	0	0	1	0	0	0
1026	316	2013-05-24	K	889	P	2	QV	57	4	M	TR	1	-3	3	F	0	0	0	1	0	0	1	0
1027	316	2013-05-24	K	889	P	2	QV	57	4	M	TR	1	-3	3	F	0	0	0	1	0	1	0	0
1028	316	2013-05-24	K	890	P	2	QV	57	4	M	TR	1	-3	3	F	0	0	0	1	0	1	0	0
1029	317	2013-05-24	K	890	P	3	QV	57	4	M	TS	8	4	4	F	0	1	0	1	0	0	0	1
1030	317	2013-05-24	K	890	P	3	QV	57	4	M	TS	8	4	4	F	0	1	0	1	0	0	0	1
1031	317	2013-05-24	K	891	P	3	QV	57	4	M	TS	8	4	4	F	0	0	0	1	0	0	0	1
1032	317	2013-05-24	K	891	P	3	QV	57	4	M	TS	8	4	4	F	0	1	0	1	0	0	0	1
1038	319	2014-03-17	K	35	M	1	TR	28	2	F	TG	34	32	32	F	1	0	0	1	0	0	1	0
1039	319	2014-03-17	K	35	M	1	TR	28	2	F	TG	34	32	32	F	1	0	0	1	0	1	0	0
1040	319	2014-03-17	K	36	M	1	TR	28	2	F	TG	34	32	32	F	1	0	0	1	0	1	0	0
1041	319	2014-03-17	K	36	M	1	TR	28	2	F	TG	34	32	32	F	1	0	0	1	0	1	0	0
1044	319	2014-03-17	K	36	M	1	TR	28	2	F	TG	34	32	32	F	1	0	0	1	0	0	1	0
1045	319	2014-03-17	K	36	M	1	TR	28	2	F	TG	34	32	32	F	1	0	0	1	0	0	1	0
1046	320	2014-03-17	K	36	K	2	TR	28	2	F	TS	9	7	7	F	1	0	0	1	0	0	1	0
1048	320	2014-03-17	K	36	K	2	TR	28	2	F	TS	9	7	7	F	1	0	0	1	0	0	1	0
1049	320	2014-03-17	K	36	K	2	TR	28	2	F	TS	9	7	7	F	1	1	0	1	0	0	1	0
1050	320	2014-03-17	K	36	K	2	TR	28	2	F	TS	9	7	7	F	1	0	0	1	0	0	0	1
1051	320	2014-03-17	K	36	K	2	TR	28	2	F	TS	9	7	7	F	1	0	0	1	0	0	0	1
1053	320	2014-03-17	K	36	K	2	TR	28	2	F	TS	9	7	7	F	1	0	0	1	0	0	0	1
1054	320	2014-03-17	K	36	K	2	TR	28	2	F	TS	9	7	7	F	1	0	0	0	NA	0	0	0
1058	320	2014-03-17	K	36	K	2	TR	28	2	F	TS	9	7	7	F	1	0	0	1	0	0	1	0
1062	320	2014-03-17	K	37	K	2	TR	28	2	F	TS	9	7	7	F	1	0	0	1	0	1	0	0
1064	320	2014-03-17	K	37	K	2	TR	28	2	F	TS	9	7	7	F	1	1	0	0	1	0	0	0
1068	320	2014-03-17	K	37	K	2	TR	28	2	F	TS	9	7	7	F	1	0	0	1	0	0	0	1
1069	320	2014-03-17	K	37	K	2	TR	28	2	F	TS	9	7	7	F	1	0	0	1	0	1	0	0
1074	322	2014-03-17	K	41	K	2	TR	28	2	F	TS	9	7	7	F	1	1	0	0	1	0	0	0
1077	323	2014-03-17	K	44	K	2	TR	28	2	F	TS	9	7	7	F	1	0	0	0	1	0	0	0
1085	327	2014-03-19	K	58	K	1	TR	28	2	F	TS	9	7	7	F	1	0	0	0	1	0	0	0
1086	328	2014-03-19	K	60	M	1	TR	28	2	F	TG	34	32	32	F	1	0	0	1	0	0	1	0
1087	328	2014-03-19	K	60	M	1	TR	28	2	F	TG	34	32	32	F	1	0	0	1	0	1	0	0
1088	328	2014-03-19	K	60	M	1	TR	28	2	F	TG	34	32	32	F	1	0	0	1	0	1	0	0
1089	329	2014-03-19	K	62	P	1	TR	28	2	F	BT	3	1	1	M	0	0	0	1	0	0	1	0
1090	329	2014-03-19	K	62	P	1	BT	44	3	M	TR	2	-1	1	F	0	0	0	1	0	0	1	0
1091	329	2014-03-19	K	62	P	1	TR	28	2	F	BT	3	1	1	M	0	0	0	0	1	0	0	0
1092	330	2014-03-19	K	67	K	1	TR	28	2	F	TS	9	7	7	F	1	0	0	1	0	1	0	0
1093	330	2014-03-19	K	68	P	1	BT	44	3	M	TR	2	-1	1	F	0	1	0	1	0	0	1	0
1094	330	2014-03-19	K	69	P	3	BT	44	3	M	TS	9	6	6	F	0	1	0	1	0	0	0	1
1095	330	2014-03-19	K	70	P	3	BT	44	3	M	TS	9	6	6	F	0	0	0	1	0	0	1	0
1096	330	2014-03-19	K	70	P	3	BT	44	3	M	TS	9	6	6	F	0	0	0	1	0	0	1	0
1097	330	2014-03-19	K	70	P	3	BT	44	3	M	TS	9	6	6	F	0	0	0	1	0	0	1	0
1098	330	2014-03-19	K	70	P	3	BT	44	3	M	TS	9	6	6	F	0	0	0	1	0	0	1	0
1099	330	2014-03-19	K	70	P	3	BT	44	3	M	TS	9	6	6	F	0	0	0	1	0	0	1	0
1100	330	2014-03-19	K	70	P	3	BT	44	3	M	TS	9	6	6	F	0	0	0	1	0	0	1	0
1105	333	2014-03-19	K	77	P	2	TR	28	2	F	AN	4	2	2	F	0	1	0	1	0	0	0	1
1106	333	2014-03-19	K	77	P	2	TR	28	2	F	AN	4	2	2	F	0	0	0	1	0	1	0	0
1107	333	2014-03-19	K	77	P	2	TR	28	2	F	AN	4	2	2	F	0	1	0	1	0	0	0	1
1108	333	2014-03-19	K	77	P	2	TR	28	2	F	AN	4	2	2	F	0	1	0	1	0	0	0	1
1111	333	2014-03-19	K	78	P	2	TR	28	2	F	AZ	9	7	7	M	0	0	0	0	1	0	0	0
1114	332	2014-03-19	K	79	K	2	OB	26	2	M	OM	8	6	6	F	0	0	0	0	1	0	0	0
1118	332	2014-03-19	K	81	K	2	OB	26	2	M	OM	8	6	6	F	0	0	0	1	0	0	1	0
1120	334	2014-03-19	K	81	P	2	OB	26	2	M	AZ	9	7	7	M	0	0	0	1	0	1	0	0
1121	335	2014-03-19	K	82	P	2	OB	26	2	M	AZ	9	7	7	M	0	0	0	1	0	0	1	0
1122	335	2014-03-19	K	82	P	2	OB	26	2	M	AZ	9	7	7	M	0	0	0	1	0	1	0	0
1123	335	2014-03-19	K	82	P	2	OB	26	2	M	AZ	9	7	7	M	0	0	0	1	0	0	1	0
1124	335	2014-03-19	K	82	P	2	OB	26	2	M	AZ	9	7	7	M	0	0	0	1	0	0	1	0
1125	335	2014-03-19	K	82	M	2	OB	26	2	M	OT	16	14	14	F	1	1	0	0	1	0	0	0
1130	338	2014-03-20	K	101	P	1	OB	26	2	M	TS	9	7	7	F	0	0	0	1	0	0	1	0
1132	339	2014-03-20	K	111	M	1	OB	26	2	M	OT	16	14	14	F	1	0	0	0	1	0	0	0
1133	339	2014-03-20	K	111	M	1	OB	26	2	M	OT	16	14	14	F	1	0	0	1	0	0	1	0
1134	339	2014-03-20	K	111	M	1	OB	26	2	M	OT	16	14	14	F	1	0	0	0	NA	0	0	0
1135	339	2014-03-20	K	111	M	1	OB	26	2	M	OT	16	14	14	F	1	0	0	1	0	0	1	0
1136	339	2014-03-20	K	111	M	1	OB	26	2	M	OT	16	14	14	F	1	0	0	1	0	0	1	0
1137	340	2014-03-20	K	112	P	2	TR	28	2	F	AN	5	3	3	F	0	1	0	1	0	0	1	0
1145	340	2014-03-20	K	112	P	2	TR	28	2	F	AZ	9	7	7	M	0	1	0	0	1	0	0	0
1148	340	2014-03-20	K	113	P	2	TR	28	2	F	AN	5	3	3	F	0	0	0	1	0	0	1	0
1151	340	2014-03-20	K	115	P	3	OB	26	2	M	TR	2	0	0	F	0	1	0	1	0	1	0	0
1152	340	2014-03-20	K	115	P	2	TR	28	2	F	OM	8	6	6	F	0	1	0	1	0	1	0	0
1153	340	2014-03-20	K	115	P	2	TR	28	2	F	OM	8	6	6	F	0	1	0	1	0	0	1	0
1155	341	2014-03-21	K	125	M	1	WC	67	5	M	WI	22	17	17	F	1	0	0	1	0	0	1	0
1159	342	2014-03-21	K	131	P	1	WZ	21	1	M	AT	14	13	13	M	0	0	0	1	0	0	1	0
1160	342	2014-03-21	K	131	P	1	WZ	21	1	M	AT	14	13	13	M	0	0	0	1	0	0	1	0
1163	342	2014-03-21	K	131	P	1	WZ	21	1	M	AT	14	13	13	M	0	0	0	1	0	0	1	0
1165	343	2014-03-21	K	145	P	2	WC	67	5	M	ES	20	15	15	M	0	0	0	1	0	1	0	0
1166	343	2014-03-21	K	145	P	2	WC	67	5	M	ES	20	15	15	M	0	0	0	1	0	1	0	0
1167	344	2014-03-21	K	147	K	1	WZ	21	1	M	WE	6	5	5	F	1	0	0	0	1	0	0	0
1168	344	2014-03-21	K	147	K	1	WZ	21	1	M	WE	6	5	5	F	1	0	0	0	1	0	0	0
1169	344	2014-03-21	K	147	K	1	WZ	21	1	M	WE	6	5	5	F	1	0	0	0	1	0	0	0
1170	344	2014-03-21	K	147	K	1	WZ	21	1	M	WE	6	5	5	F	1	0	0	0	1	0	0	0
1172	344	2014-03-21	K	147	K	1	WZ	21	1	M	WE	6	5	5	F	1	0	0	0	1	0	0	0
1173	344	2014-03-21	K	147	K	1	WZ	21	1	M	WE	6	5	5	F	1	0	0	0	1	0	0	0
1174	345	2014-03-28	K	187	P	1	TR	28	2	F	OB	2	0	0	M	0	1	0	1	0	0	0	1
1175	345	2014-03-28	K	187	P	1	OB	26	2	M	TR	2	0	0	F	0	0	0	1	0	1	0	0
1176	346	2014-03-28	K	189	P	1	OB	26	2	M	TR	2	0	0	F	0	0	0	1	0	0	1	0
1177	346	2014-03-28	K	189	P	1	OB	26	2	M	TR	2	0	0	F	0	0	0	0	NA	0	0	0
1178	346	2014-03-28	K	190	P	1	OB	26	2	M	TR	2	0	0	F	0	0	0	0	1	0	0	0
1179	346	2014-03-28	K	190	P	1	OB	26	2	M	TR	2	0	0	F	0	0	0	1	0	0	1	0
1180	346	2014-03-28	K	190	P	1	OB	26	2	M	TR	2	0	0	F	0	0	0	1	0	0	1	0
1181	346	2014-03-28	K	190	P	1	OB	26	2	M	TR	2	0	0	F	0	0	0	0	1	0	0	0
1182	347	2014-03-25	K	167	P	2	QV	67	5	M	UN	9	4	4	M	0	0	0	1	0	1	0	0
1184	348	2014-04-03	K	201	K	1	WZ	21	1	M	WE	6	5	5	F	1	0	0	1	0	0	1	0
1185	348	2014-04-03	K	201	K	1	WZ	21	1	M	WE	6	5	5	F	1	0	0	0	NA	0	0	0
1186	348	2014-04-03	K	201	K	1	WZ	21	1	M	WE	6	5	5	F	1	0	0	1	0	0	1	0
1187	348	2014-04-03	K	202	K	1	WZ	21	1	M	WE	6	5	5	F	1	0	0	1	0	0	1	0
1188	348	2014-04-03	K	202	K	1	WZ	21	1	M	WE	6	5	5	F	1	0	0	0	1	0	0	0
1189	348	2014-04-03	K	202	K	1	WZ	21	1	M	WE	6	5	5	F	1	0	0	0	1	0	0	0
1190	348	2014-04-03	K	202	K	1	WZ	21	1	M	WE	6	5	5	F	1	0	0	0	1	0	0	0
1191	348	2014-04-03	K	203	K	1	WZ	21	1	M	WE	6	5	5	F	1	0	0	1	0	0	1	0
1192	349	2014-04-03	K	205	P	1	WZ	21	1	M	NP	14	13	13	F	0	0	0	0	1	0	0	0
1193	349	2014-04-03	K	205	P	1	WZ	21	1	M	NP	14	13	13	F	0	0	0	1	0	1	0	0
1194	349	2014-04-03	K	206	M	1	WZ	21	1	M	WA	23	22	22	F	1	0	0	0	1	0	0	0
1195	349	2014-04-03	K	206	M	1	WZ	21	1	M	WA	23	22	22	F	1	0	0	0	1	0	0	0
1196	350	2014-04-03	K	208	M	1	WZ	21	1	M	WA	23	22	22	F	1	0	0	1	0	0	1	0
1197	350	2014-04-03	K	208	M	1	WZ	21	1	M	WA	23	22	22	F	1	0	0	1	0	0	1	0
1198	350	2014-04-03	K	209	M	1	WZ	21	1	M	WA	23	22	22	F	1	0	0	0	1	0	0	0
1199	350	2014-04-03	K	209	M	1	WZ	21	1	M	WA	23	22	22	F	1	0	0	1	0	1	0	0
1200	350	2014-04-03	K	209	M	1	WZ	21	1	M	WA	23	22	22	F	1	0	0	0	1	0	0	0
1201	350	2014-04-03	K	209	M	1	WZ	21	1	M	WA	23	22	22	F	1	0	0	0	1	0	0	0
1202	350	2014-04-03	K	209	M	1	WZ	21	1	M	WA	23	22	22	F	1	0	0	1	0	0	1	0
1203	351	2014-04-03	K	214	P	1	WZ	21	1	M	BT	3	2	2	M	0	1	0	1	0	1	0	0
1204	351	2014-04-03	K	215	P	1	BT	45	3	M	WZ	1	-2	2	M	0	1	0	1	0	0	0	1
1205	351	2014-04-03	K	215	P	1	WZ	21	1	M	BT	3	2	2	M	0	1	0	1	0	0	0	1
1206	351	2014-04-03	K	218	P	1	WZ	21	1	M	BT	3	2	2	M	0	0	0	1	0	0	1	0
1207	351	2014-04-03	K	218	P	1	WZ	21	1	M	BT	3	2	2	M	0	0	0	0	1	0	0	0
1208	351	2014-04-03	K	218	P	1	WZ	21	1	M	BT	3	2	2	M	0	0	0	1	0	1	0	0
1209	351	2014-04-03	K	218	P	1	BT	45	3	M	WZ	1	-2	2	M	0	0	0	1	0	0	1	0
1210	351	2014-04-03	K	219	P	1	WZ	21	1	M	BT	3	2	2	M	0	0	0	1	0	1	0	0
1211	352	2014-04-04	K	224	P	1	WZ	21	1	M	TR	2	1	1	F	0	1	0	1	0	1	0	0
1212	352	2014-04-04	K	224	P	1	WZ	21	1	M	TR	2	1	1	F	0	0	0	1	0	1	0	0
1221	353	2014-04-04	K	228	P	2	TR	28	2	F	UN	9	7	7	M	0	0	0	1	0	0	0	1
1222	353	2014-04-04	K	228	P	2	TR	28	2	F	UN	9	7	7	M	0	0	0	1	0	0	0	1
1223	354	2014-04-05	K	240	K	2	WZ	21	1	M	WE	6	5	5	F	1	0	0	0	1	0	0	0
1224	355	2014-04-07	K	273	P	1	OB	26	2	M	AT	14	12	12	M	0	0	0	0	1	0	0	0
1225	355	2014-04-07	K	273	P	1	OB	26	2	M	AT	14	12	12	M	0	0	0	1	0	0	1	0
1227	356	2014-04-07	K	248	M	1	OB	26	2	M	OT	16	14	14	F	1	0	0	0	1	0	0	0
1228	356	2014-04-07	K	248	M	1	OB	26	2	M	OT	16	14	14	F	1	0	0	0	1	0	0	0
1229	356	2014-04-07	K	248	M	1	OB	26	2	M	OT	16	14	14	F	1	0	0	0	1	0	0	0
1230	357	2014-04-07	K	264	P	1	BT	45	3	M	OB	2	-1	1	M	0	0	0	1	0	1	0	0
1232	359	2014-04-07	K	270	P	3	OB	26	2	M	AZ	9	7	7	M	0	0	0	1	0	0	1	0
1233	359	2014-04-07	K	270	P	3	OB	26	2	M	AZ	9	7	7	M	0	0	0	1	0	1	0	0
1234	359	2014-04-07	K	270	P	3	OB	26	2	M	AZ	9	7	7	M	0	0	0	1	0	0	1	0
1235	359	2014-04-07	K	270	P	3	OB	26	2	M	AZ	9	7	7	M	0	0	0	1	0	1	0	0
1240	360	2014-04-08	K	286	P	1	MM	26	2	F	BT	3	1	1	M	0	1	0	1	0	1	0	0
1243	361	2014-04-08	K	294	M	1	LL	16	1	F	LN	17	16	16	F	1	0	0	1	0	1	0	0
1245	361	2014-04-09	K	297	M	1	LL	16	1	F	LN	17	16	16	F	1	0	0	0	1	0	0	0
1246	361	2014-04-09	K	297	M	1	LL	16	1	F	LN	17	16	16	F	1	0	0	0	1	0	0	0
1247	361	2014-04-09	K	297	M	1	LL	16	1	F	LN	17	16	16	F	1	0	0	0	1	0	0	0
1248	361	2014-04-09	K	297	M	1	LL	16	1	F	LN	17	16	16	F	1	0	0	0	1	0	0	0
1257	364	2014-04-10	K	308	K	1	TR	28	2	F	TS	9	7	7	F	1	0	0	0	1	0	0	0
1259	365	2014-04-10	K	317	K	1	TR	28	2	F	TT	13	11	11	M	1	0	0	0	1	0	0	0
1260	365	2014-04-10	K	317	K	1	TR	28	2	F	TT	13	11	11	M	1	0	0	1	0	0	1	0
1261	365	2014-04-10	K	317	K	1	TR	28	2	F	TT	13	11	11	M	1	0	0	0	1	0	0	0
1262	365	2014-04-10	K	317	K	1	TR	28	2	F	TT	13	11	11	M	1	0	0	1	0	0	1	0
1263	365	2014-04-10	K	318	K	1	TR	28	2	F	TT	13	11	11	M	1	0	0	1	0	0	1	0
1266	365	2014-04-10	K	310	M	1	TR	28	2	F	TG	34	32	32	F	1	0	0	1	0	0	1	0
1267	366	2014-04-10	K	310	K	1	TR	28	2	F	TT	13	11	11	M	1	0	0	1	0	1	0	0
1270	368	2014-04-10	K	325	M	1	TR	28	2	F	TG	34	32	32	F	1	0	0	1	0	0	1	0
1271	368	2014-04-10	K	325	M	1	TR	28	2	F	TG	34	32	32	F	1	0	0	1	0	0	1	0
1272	368	2014-04-10	K	335	K	1	TR	28	2	F	TT	13	11	11	M	1	0	0	1	0	0	1	0
1275	369	2014-04-17	K	347	M	1	LL	16	1	F	LN	17	16	16	F	1	0	0	0	1	0	0	0
1276	369	2014-04-17	K	347	M	1	LL	16	1	F	LN	17	16	16	F	1	0	0	0	1	0	0	0
1277	369	2014-04-17	K	347	M	1	LL	16	1	F	LN	17	16	16	F	1	0	0	0	1	0	0	0
1278	370	2014-04-17	K	353	P	1	WZ	22	1	M	LN	17	16	16	F	0	0	0	1	0	1	0	0
1280	372	2014-04-19	K	377	K	1	WZ	22	1	M	WE	6	5	5	F	1	0	0	1	0	0	1	0
1281	372	2014-04-19	K	377	K	1	WZ	22	1	M	WE	6	5	5	F	1	0	0	0	1	0	0	0
1282	372	2014-04-19	K	377	K	1	WZ	22	1	M	WE	6	5	5	F	1	0	0	0	1	0	0	0
1283	373	2014-04-19	K	412	P	1	WZ	22	1	M	MM	2	1	1	F	0	0	0	1	0	1	0	0
1284	373	2014-04-19	K	412	P	1	WZ	22	1	M	MM	2	1	1	F	0	0	0	1	0	0	1	0
1285	374	2014-04-19	K	414	K	1	WZ	22	1	M	WE	6	5	5	F	1	0	0	1	0	1	0	0
1286	374	2014-04-19	K	414	K	1	WZ	22	1	M	WE	6	5	5	F	1	0	0	0	NA	0	0	0
1287	375	2014-04-22	K	423	P	1	BT	45	1	M	WZ	1	0	0	M	0	1	0	1	0	0	0	1
1288	375	2014-04-22	K	423	P	1	WZ	22	1	M	BT	3	2	2	M	0	1	0	1	0	1	0	0
1289	376	2014-04-22	K	427	K	1	WZ	22	1	M	WE	6	5	5	F	1	0	0	1	0	0	1	0
1292	378	2014-04-22	K	432	P	1	WZ	22	1	M	OG	13	12	12	M	0	0	0	1	0	0	1	0
1293	378	2014-04-22	K	432	P	1	WZ	22	1	M	OG	13	12	12	M	0	0	0	1	0	1	0	0
1294	378	2014-04-22	K	432	P	1	WZ	22	1	M	OG	13	12	12	M	0	0	0	1	0	0	1	0
1295	379	2014-04-23	K	439	P	1	WZ	22	1	M	OB	2	1	1	M	0	0	0	1	0	1	0	0
1296	380	2014-04-23	K	443	K	1	OB	27	2	M	OL	5	3	3	M	1	1	0	1	0	1	0	0
1297	380	2014-04-23	K	443	K	1	OB	27	2	M	OL	5	3	3	M	1	0	0	0	1	0	0	0
1298	381	2014-04-23	K	446	K	1	OL	61	5	F	OB	2	-3	3	M	1	0	0	1	0	1	0	0
1299	382	2014-04-23	K	461	M	1	OB	27	2	M	OT	16	14	14	F	1	0	0	1	0	0	0	1
1300	382	2014-04-23	K	461	M	1	OB	27	2	M	OT	16	14	14	F	1	0	0	1	0	0	1	0
1301	382	2014-04-23	K	461	M	1	OB	27	2	M	OT	16	14	14	F	1	0	0	1	0	0	1	0
1302	382	2014-04-23	K	461	M	1	OB	27	2	M	OT	16	14	14	F	1	0	0	1	0	0	1	0
1303	382	2014-04-23	K	461	M	1	OB	27	2	M	OT	16	14	14	F	1	0	0	1	0	0	1	0
1304	383	2014-04-23	K	470	K	1	OB	27	2	M	OM	8	6	6	F	1	0	0	1	0	0	1	0
1309	384	2014-04-24	K	494	M	1	OB	27	2	M	OT	16	14	14	F	1	1	0	0	1	0	0	0
1310	384	2014-04-24	K	494	M	1	OB	27	2	M	OT	16	14	14	F	1	0	0	1	0	0	1	0
1311	385	2014-04-25	K	497	K	2	TR	29	2	F	AZ	9	7	7	M	0	1	0	1	0	1	0	0
1312	385	2014-04-25	K	497	K	2	TR	29	2	F	AZ	9	7	7	M	0	1	0	1	0	1	0	0
1313	385	2014-04-25	K	497	K	2	TR	29	2	F	AZ	9	7	7	M	0	0	0	1	0	0	1	0
1314	385	2014-04-25	K	497	K	2	TR	29	2	F	AZ	9	7	7	M	0	1	0	1	0	1	0	0
1315	386	2014-04-25	K	499	K	2	TR	29	2	F	AZ	9	7	7	M	0	1	0	1	0	1	0	0
1316	386	2014-04-25	K	499	K	2	TR	29	2	F	AZ	9	7	7	M	0	0	0	1	0	0	1	0
1317	387	2014-04-25	K	501	K	2	OB	27	2	M	TR	2	0	0	F	0	0	0	1	0	1	0	0
1318	387	2014-04-25	K	502	K	2	TR	29	2	F	AZ	9	7	7	M	0	0	0	1	0	0	1	0
1321	388	2014-04-25	K	506	P	1	TR	29	2	F	OM	8	6	6	F	0	1	0	1	0	1	0	0
1322	388	2014-04-25	K	506	P	1	TR	29	2	F	OM	8	6	6	F	0	1	0	1	0	1	0	0
1323	388	2014-04-25	K	506	P	1	TR	29	2	F	OM	8	6	6	F	0	0	0	1	0	1	0	0
1333	392	2014-04-25	K	521	P	2	TR	29	2	F	OB	2	0	0	M	0	1	0	1	0	0	0	1
1334	392	2014-04-25	K	521	P	2	TR	29	2	F	OB	2	0	0	M	0	0	0	1	0	1	0	0
1335	392	2014-04-25	K	521	P	2	TR	29	2	F	OB	2	0	0	M	0	0	0	1	0	1	0	0
1336	393	2014-04-28	K	525	P	2	TR	29	2	F	UN	9	7	7	M	0	0	0	1	0	1	0	0
1337	393	2014-04-28	K	526	P	2	QV	68	5	M	UN	9	4	4	M	0	0	0	1	0	0	1	0
1338	393	2014-04-28	K	526	P	2	QV	68	5	M	WC	5	0	0	M	0	0	0	1	0	0	1	0
1339	393	2014-04-28	K	526	P	2	WC	68	5	M	UN	9	4	4	M	0	0	0	1	0	0	1	0
1345	395	2014-04-28	K	531	P	2	WC	68	5	M	ES	20	15	15	M	0	0	0	1	0	0	1	0
1346	396	2014-04-28	K	533	P	2	WC	68	5	M	QV	5	0	0	M	0	0	0	1	0	0	1	0
1347	396	2014-04-28	K	533	P	2	WC	68	5	M	QV	5	0	0	M	0	0	0	1	0	0	1	0
1348	396	2014-04-28	K	533	P	2	WC	68	5	M	QV	5	0	0	M	0	0	0	1	0	1	0	0
1349	396	2014-04-28	K	533	P	2	WC	68	5	M	QV	5	0	0	M	0	1	0	1	0	0	0	1
1350	396	2014-04-28	K	533	P	2	WC	68	5	M	QV	5	0	0	M	0	1	0	1	0	1	0	0
1351	397	2014-04-28	K	535	P	2	WC	68	5	M	BB	48	43	43	M	0	0	0	1	0	0	1	0
1352	397	2014-04-28	K	535	P	2	WC	68	5	M	BB	48	43	43	M	0	0	0	1	0	0	1	0
1354	397	2014-04-28	K	535	P	2	WC	68	5	M	BB	48	43	43	M	0	0	0	1	0	0	1	0
1355	395	2014-04-28	K	536	P	2	WC	68	5	M	ES	20	15	15	M	0	0	0	1	0	0	1	0
1356	395	2014-04-28	K	536	P	2	WC	68	5	M	ES	20	15	15	M	0	0	0	1	0	0	1	0
1357	395	2014-04-28	K	536	P	2	WC	68	5	M	ES	20	15	15	M	0	0	0	1	0	0	1	0
1358	395	2014-04-28	K	536	P	2	WC	68	5	M	ES	20	15	15	M	0	0	0	1	0	0	1	0
1359	395	2014-04-28	K	536	P	2	WC	68	5	M	ES	20	15	15	M	0	0	0	1	0	0	1	0
1360	398	2014-04-28	K	536	M	2	WC	68	5	M	WI	22	17	17	F	1	0	0	1	0	1	0	0
1361	398	2014-04-28	K	536	M	2	WC	68	5	M	WI	22	17	17	F	1	0	0	1	0	0	0	1
1362	399	2014-04-28	K	536	P	2	WC	68	5	M	UN	9	4	4	M	0	0	0	1	0	0	1	0
1363	399	2014-04-28	K	536	P	2	WC	68	5	M	UN	9	4	4	M	0	0	0	1	0	0	1	0
1366	398	2014-04-28	K	539	M	2	WC	68	5	M	WI	22	17	17	F	1	0	0	1	0	0	1	0
1368	395	2014-04-28	K	541	P	2	WC	68	5	M	ES	20	15	15	M	0	0	0	0	1	0	0	0
1370	395	2014-04-28	K	541	P	2	WC	68	5	M	ES	20	15	15	M	0	0	0	1	0	1	0	0
1371	400	2014-04-28	K	542	P	2	WC	68	5	M	UN	9	4	4	M	0	1	0	1	0	0	0	1
1373	400	2014-04-28	K	542	P	2	WC	68	5	M	UN	9	4	4	M	0	1	0	1	0	0	0	1
1375	401	2014-04-28	K	549	P	2	WC	68	5	M	TT	13	8	8	M	0	0	0	1	0	1	0	0
1376	401	2014-04-28	K	549	P	2	WC	68	5	M	TT	13	8	8	M	0	0	0	1	0	1	0	0
1377	401	2014-04-28	K	550	P	2	WC	68	5	M	TT	13	8	8	M	0	1	0	1	0	0	0	1
1378	401	2014-04-28	K	550	P	2	WC	68	5	M	TT	13	8	8	M	0	0	0	1	0	1	0	0
1379	401	2014-04-28	K	550	P	2	WC	68	5	M	TT	13	8	8	M	0	0	0	1	0	0	1	0
1380	401	2014-04-28	K	550	P	2	WC	68	5	M	TT	13	8	8	M	0	0	0	1	0	0	1	0
1381	401	2014-04-28	K	550	P	2	WC	68	5	M	TT	13	8	8	M	0	0	0	1	0	1	0	0
1382	401	2014-04-28	K	550	P	2	WC	68	5	M	TT	13	8	8	M	0	0	0	1	0	0	1	0
1383	402	2014-04-28	K	561	M	1	WC	68	5	M	WI	22	17	17	F	1	0	0	1	0	0	1	0
1386	402	2014-04-28	K	561	M	1	WC	68	5	M	WI	22	17	17	F	1	0	0	0	1	0	0	0
1388	403	2014-04-28	K	565	P	2	WC	68	5	M	TT	13	8	8	M	0	0	0	1	0	0	0	1
1389	404	2014-04-28	K	565	P	2	WC	68	5	M	QV	5	0	0	M	0	1	0	1	0	0	0	1
1390	404	2014-04-28	K	565	P	2	WC	68	5	M	QV	5	0	0	M	0	0	0	1	0	0	1	0
1391	405	2014-04-28	K	567	M	1	WC	68	5	M	WI	22	17	17	F	1	0	0	1	0	1	0	0
1392	405	2014-04-28	K	567	M	1	WC	68	5	M	WI	22	17	17	F	1	0	0	1	0	1	0	0
1393	406	2014-04-29	K	571	P	1	WZ	22	1	M	LL	1	0	0	F	0	0	0	1	0	1	0	0
1394	406	2014-04-29	K	571	P	1	WZ	22	1	M	LL	1	0	0	F	0	0	0	1	0	1	0	0
1395	406	2014-04-29	K	571	P	1	WZ	22	1	M	LL	1	0	0	F	0	0	0	1	0	0	1	0
1396	407	2014-04-29	K	579	M	1	WZ	22	1	M	WA	23	22	22	F	1	0	0	0	1	0	0	0
1399	409	2014-04-30	K	602	P	1	WZ	22	1	M	MM	2	1	1	F	0	0	0	1	0	0	1	0
1400	410	2014-05-02	K	606	P	1	WZ	22	1	M	LL	1	0	0	F	0	0	0	1	0	0	1	0
1401	410	2014-05-02	K	607	P	1	WZ	22	1	M	LL	1	0	0	F	0	0	0	1	0	0	1	0
1402	410	2014-05-02	K	607	P	1	LL	17	1	F	WZ	1	0	0	M	0	0	0	1	0	0	1	0
1403	410	2014-05-02	K	607	P	1	LL	17	1	F	WZ	1	0	0	M	0	0	0	1	0	0	1	0
1404	410	2014-05-02	K	607	P	1	WZ	22	1	M	LL	1	0	0	F	0	0	0	1	0	0	1	0
1405	410	2014-05-02	K	607	P	1	WZ	22	1	M	LL	1	0	0	F	0	0	0	1	0	0	1	0
1406	410	2014-05-02	K	607	P	1	WZ	22	1	M	LL	1	0	0	F	0	0	0	1	0	0	1	0
1407	410	2014-05-02	K	607	P	1	WZ	22	1	M	LL	1	0	0	F	0	0	0	1	0	1	0	0
1408	410	2014-05-02	K	607	P	1	WZ	22	1	M	LL	1	0	0	F	0	0	0	1	0	0	1	0
1409	410	2014-05-02	K	607	P	1	WZ	22	1	M	LL	1	0	0	F	0	0	0	1	0	1	0	0
1410	410	2014-05-02	K	607	P	1	WZ	22	1	M	LL	1	0	0	F	0	0	0	1	0	1	0	0
1411	410	2014-05-02	K	608	P	1	WZ	22	1	M	LL	1	0	0	F	0	0	0	1	0	0	1	0
1412	411	2014-05-02	K	609	P	1	WZ	22	1	M	LL	1	0	0	F	0	0	0	1	0	0	1	0
1413	411	2014-05-02	K	609	P	1	WZ	22	1	M	LL	1	0	0	F	0	0	0	1	0	0	1	0
1414	411	2014-05-02	K	609	P	1	WZ	22	1	M	LL	1	0	0	F	0	0	0	1	0	0	1	0
1417	413	2014-05-09	K	633	P	1	MM	27	2	F	LL	1	-1	1	F	0	1	0	1	0	1	0	0
1418	413	2014-05-09	K	633	P	1	MM	27	2	F	LL	1	-1	1	F	0	0	0	1	0	1	0	0
1423	414	2014-05-09	K	661	M	1	LL	17	1	F	LN	17	16	16	F	1	0	0	1	0	0	1	0
1424	414	2014-05-09	K	661	M	1	LL	17	1	F	LN	17	16	16	F	1	0	0	1	0	0	1	0
1425	414	2014-05-09	K	661	M	1	LL	17	1	F	LN	17	16	16	F	1	0	0	1	0	0	1	0
1426	415	2014-05-10	K	665	M	1	LL	17	1	F	LN	17	16	16	F	1	0	0	0	1	0	0	0
1427	415	2014-05-10	K	665	M	1	LL	17	1	F	LN	17	16	16	F	1	0	0	0	1	0	0	0
1429	415	2014-05-10	K	669	M	1	LL	17	1	F	LN	17	16	16	F	1	0	0	0	1	0	0	0
1430	415	2014-05-10	K	670	M	1	LL	17	1	F	LN	17	16	16	F	1	0	0	1	0	0	1	0
1431	415	2014-05-10	K	670	M	1	LL	17	1	F	LN	17	16	16	F	1	0	0	0	NA	0	0	0
1432	415	2014-05-10	K	670	M	1	LL	17	1	F	LN	17	16	16	F	1	0	0	0	1	0	0	0
1433	415	2014-05-10	K	670	M	1	LL	17	1	F	LN	17	16	16	F	1	0	0	1	0	0	1	0
1434	415	2014-05-10	K	671	M	1	LL	17	1	F	LN	17	16	16	F	1	0	0	1	0	0	1	0
1435	415	2014-05-10	K	671	M	1	LL	17	1	F	LN	17	16	16	F	1	0	0	1	0	0	1	0
1436	415	2014-05-10	K	671	M	1	LL	17	1	F	LN	17	16	16	F	1	0	0	0	1	0	0	0
1437	415	2014-05-10	K	671	M	1	LL	17	1	F	LN	17	16	16	F	1	0	0	0	1	0	0	0
1442	417	2014-05-26	K	691	K	1	TR	30	2	F	TS	9	7	7	F	1	1	0	1	0	1	0	0
1443	417	2014-05-26	K	691	K	1	TR	30	2	F	TS	9	7	7	F	1	0	0	1	0	0	1	0
1444	418	2014-05-29	K	706	P	3	WC	69	5	M	OL	5	0	0	M	0	1	0	1	0	0	1	0
1445	418	2014-05-29	K	706	P	3	WC	69	5	M	OL	5	0	0	M	0	0	0	1	0	0	1	0
1446	418	2014-05-29	K	706	P	3	WC	69	5	M	OL	5	0	0	M	0	0	0	1	0	1	0	0
1447	419	2014-05-29	K	713	P	2	WC	69	5	M	OL	5	0	0	M	0	1	0	1	0	0	0	1
1448	419	2014-05-29	K	713	P	2	WC	69	5	M	OL	5	0	0	M	0	1	0	1	0	0	0	1
1449	419	2014-05-29	K	713	P	2	WC	69	5	M	OL	5	0	0	M	0	1	0	1	0	0	0	1
1450	419	2014-05-29	K	713	P	2	WC	69	5	M	OL	5	0	0	M	0	0	0	1	0	0	1	0
1451	419	2014-05-29	K	713	P	2	WC	69	5	M	OL	5	0	0	M	0	1	0	1	0	0	0	1
1452	419	2014-05-29	K	713	P	2	WC	69	5	M	OL	5	0	0	M	0	1	0	1	0	0	0	1
1453	419	2014-05-29	K	713	P	2	WC	69	5	M	OL	5	0	0	M	0	0	0	0	1	0	0	0
1454	419	2014-05-29	K	713	P	2	WC	69	5	M	OL	5	0	0	M	0	1	0	1	0	0	0	1
1455	419	2014-05-29	K	713	P	2	WC	69	5	M	OL	5	0	0	M	0	1	0	1	0	0	0	1
1456	419	2014-05-29	K	713	P	2	OL	62	5	F	WC	5	0	0	M	0	1	0	1	0	1	0	0
1457	420	2014-05-29	K	714	P	2	WC	69	5	M	OB	2	-3	3	M	0	0	0	1	0	1	0	0
1458	420	2014-05-29	K	714	P	2	WC	69	5	M	OB	2	-3	3	M	0	0	0	1	0	1	0	0
1459	420	2014-05-29	K	714	P	2	WC	69	5	M	OB	5	0	0	M	0	1	0	1	0	0	0	1
1460	420	2014-05-29	K	714	P	2	WC	69	5	M	OB	2	-3	3	M	0	0	0	1	0	1	0	0
1461	420	2014-05-29	K	714	P	2	OB	28	2	M	WC	5	3	3	M	0	0	0	1	0	1	0	0
1462	420	2014-05-29	K	714	P	2	WC	69	5	M	OB	2	-3	3	M	0	0	0	1	0	1	0	0
1463	420	2014-05-29	K	714	P	2	WC	69	5	M	OB	2	-3	3	M	0	0	0	1	0	0	1	0
1464	421	2014-05-29	K	719	P	2	OL	62	5	F	OB	2	-3	3	M	0	1	0	1	0	0	1	0
1465	421	2014-05-29	K	719	P	2	OL	62	5	F	OB	2	-3	3	M	0	1	0	1	0	0	1	0
1466	421	2014-05-29	K	719	P	2	OL	62	5	F	OB	2	-3	3	M	0	1	0	1	0	0	0	1
1468	423	2014-05-29	K	730	P	1	OB	28	2	M	TJ	19	17	17	M	0	0	0	1	0	0	1	0
1469	423	2014-05-29	K	730	P	1	OB	28	2	M	TJ	19	17	17	M	0	0	0	0	NA	0	0	0
1470	423	2014-05-29	K	730	P	1	OB	28	2	M	TJ	19	17	17	M	0	0	0	0	1	0	0	0
1472	424	2014-05-30	K	736	P	1	OB	28	2	M	WZ	1	-1	1	M	0	0	0	1	0	0	1	0
1473	424	2014-05-30	K	736	P	1	OB	28	2	M	WZ	1	-1	1	M	0	0	0	1	0	0	1	0
1474	424	2014-05-30	K	736	P	1	OB	28	2	M	WZ	1	-1	1	M	0	0	0	1	0	0	1	0
1475	424	2014-05-30	K	736	P	1	OB	28	2	M	WZ	1	-1	1	M	0	0	0	1	0	0	1	0
1476	425	2014-05-30	K	740	P	2	OB	28	2	M	WE	6	4	4	F	0	0	0	1	0	0	1	0
1477	425	2014-05-30	K	740	P	2	OB	28	2	M	WZ	1	-1	1	M	0	0	0	0	1	0	0	0
1478	426	2014-05-30	K	752	M	2	OB	28	2	M	OT	16	14	14	F	1	1	0	1	0	0	1	0
1479	427	2014-05-30	K	768	M	2	OB	28	2	M	OT	16	14	14	F	1	0	0	1	0	0	1	0
1480	427	2014-05-30	K	768	M	2	OB	28	2	M	OT	16	14	14	F	1	0	0	0	NA	0	0	0
1481	428	2014-05-30	K	769	K	3	OB	28	2	M	OL	5	3	3	M	1	0	0	1	0	1	0	0
1485	428	2014-05-30	K	770	K	3	OL	62	5	F	OM	8	3	3	F	1	0	0	1	0	0	1	0
1486	428	2014-05-30	K	770	K	3	OB	28	2	M	OL	5	3	3	M	0	0	0	0	1	0	0	0
1487	428	2014-05-30	K	770	K	3	OB	28	2	M	OL	5	3	3	M	0	0	0	1	0	0	1	0
1488	428	2014-05-30	K	770	K	3	OB	28	2	M	OL	5	3	3	M	0	0	0	0	NA	0	0	0
1489	428	2014-05-30	K	770	K	3	OL	62	5	F	OB	2	-3	3	M	0	1	0	1	0	0	0	1
1492	428	2014-05-30	K	770	K	3	OB	28	2	M	OL	5	3	3	M	0	1	0	1	0	0	1	0
1493	428	2014-05-30	K	770	K	3	OB	28	2	M	OL	5	3	3	M	0	0	0	1	0	0	1	0
1495	428	2014-05-30	K	770	K	3	OB	28	2	M	OL	5	3	3	M	0	0	0	1	0	0	1	0
1496	428	2014-05-30	K	771	K	3	OB	28	2	M	OL	5	3	3	M	0	0	0	1	0	0	1	0
1497	428	2014-05-30	K	771	K	3	OB	28	2	M	OL	5	3	3	M	0	1	0	1	0	0	0	1
1499	428	2014-05-30	K	771	K	3	OB	28	2	M	OM	8	6	6	F	0	0	0	1	0	1	0	0
1500	429	2014-05-30	K	780	K	2	OB	28	2	M	OL	5	3	3	M	0	0	0	0	1	0	0	0
1502	431	2014-05-30	K	782	K	2	OB	28	2	M	YB	41	39	39	M	0	0	0	1	0	0	1	0
1503	432	2014-05-30	K	786	P	2	OB	28	2	M	MM	2	0	0	F	0	0	0	1	0	0	1	0
1504	432	2014-05-30	K	786	P	2	OB	28	2	M	MM	2	0	0	F	0	0	0	1	0	0	1	0
1505	432	2014-05-30	K	786	P	2	OB	28	2	M	ML	17	15	15	F	0	0	0	1	0	0	1	0
1506	432	2014-05-30	K	786	P	2	MM	28	2	F	OB	2	0	0	M	0	0	0	1	0	1	0	0
1507	432	2014-05-30	K	786	P	2	MM	28	2	F	OB	2	0	0	M	0	0	0	1	0	0	1	0
1508	432	2014-05-30	K	786	P	2	MM	28	2	F	OB	2	0	0	M	0	0	0	1	0	1	0	0
1509	432	2014-05-30	K	786	P	2	OB	28	2	M	MM	2	0	0	F	0	0	0	1	0	0	1	0
1510	433	2014-05-30	K	786	P	2	OB	28	2	M	OL	5	3	3	M	0	0	0	1	0	0	1	0
1511	433	2014-05-30	K	786	K	2	OB	28	2	M	OL	5	3	3	M	0	0	0	1	0	1	0	0
1512	433	2014-05-30	K	786	K	2	OB	28	2	M	OL	5	3	3	M	0	0	0	0	NA	0	0	0
1513	433	2014-05-30	K	786	K	2	OB	28	2	M	OL	5	3	3	M	0	0	0	1	0	0	1	0
1514	434	2014-05-30	K	787	K	2	OB	28	2	M	OM	8	6	6	F	0	0	0	1	0	0	1	0
1515	434	2014-05-30	K	787	K	2	OB	28	2	M	OM	8	6	6	F	0	0	0	0	NA	0	0	0
1516	434	2014-05-30	K	787	K	2	OB	28	2	M	OM	8	6	6	F	0	0	0	1	0	0	0	1
1517	434	2014-05-30	K	789	K	2	OB	28	2	M	OM	8	6	6	F	0	0	0	1	0	0	1	0
1518	434	2014-05-30	K	789	K	2	OB	28	2	M	OM	8	6	6	F	0	0	0	0	NA	0	0	0
1519	434	2014-05-30	K	791	K	2	OB	28	2	M	OM	8	6	6	F	0	0	0	1	0	1	0	0
1522	434	2014-05-30	K	791	K	2	OB	28	2	M	OM	8	6	6	F	0	0	0	1	0	1	0	0
1523	434	2014-05-30	K	791	K	2	OB	28	2	M	OM	8	6	6	F	0	0	0	1	0	0	1	0
1524	434	2014-05-30	K	791	K	2	OB	28	2	M	OM	8	6	6	F	0	0	0	1	0	0	1	0
1525	434	2014-05-30	K	791	K	2	OB	28	2	M	OM	8	6	6	F	0	0	0	1	0	0	1	0
1527	434	2014-05-30	K	791	K	2	OB	28	2	M	OM	8	6	6	F	0	1	0	1	0	0	0	1
1528	434	2014-05-30	K	791	K	2	OB	28	2	M	OM	8	6	6	F	0	0	0	1	0	0	1	0
1529	435	2014-05-30	K	794	K	2	OB	28	2	M	OU	35	33	33	F	0	0	0	1	0	1	0	0
1531	437	2014-05-30	K	802	P	1	QV	69	5	M	OB	2	-3	3	M	0	0	1	1	0	1	0	0
1532	438	2014-05-31	K	822	M	1	TR	30	2	F	TG	34	32	32	F	1	0	0	1	0	0	1	0
1533	438	2014-05-31	K	822	M	1	TR	30	2	F	TG	34	32	32	F	1	0	0	1	0	0	1	0
1534	438	2014-05-31	K	822	M	1	TR	30	2	F	TG	34	32	32	F	1	0	0	1	0	0	1	0
1535	438	2014-05-31	K	822	M	1	TR	30	2	F	TG	34	32	32	F	1	1	0	1	0	0	0	1
1538	440	2014-05-31	K	835	P	2	OB	28	2	M	WC	5	3	3	M	0	0	0	1	0	0	1	0
1540	441	2014-05-31	K	839	P	3	WC	69	5	M	BN	10	5	5	M	0	1	0	1	0	0	1	0
1543	443	2014-05-31	K	856	P	1	TR	30	2	F	OB	2	0	0	M	0	0	0	1	0	0	1	0
1544	443	2014-05-31	K	856	P	1	TR	30	2	F	OB	2	0	0	M	0	0	0	1	0	0	1	0
1545	444	2014-05-31	K	864	P	1	LL	18	1	F	TR	2	1	1	F	0	0	0	1	0	0	1	0
1546	444	2014-05-31	K	864	P	1	LL	18	1	F	TR	2	1	1	F	0	0	0	0	NA	0	0	0
1547	445	2014-06-02	K	889	M	1	LL	18	1	F	LN	17	16	16	F	1	1	0	1	0	0	1	0
1549	446	2014-06-02	K	902	M	1	LL	18	1	F	LN	17	16	16	F	1	0	0	1	0	0	1	0
1550	446	2014-06-02	K	902	M	1	LL	18	1	F	LN	17	16	16	F	1	0	0	1	0	0	1	0
1551	446	2014-06-02	K	902	M	1	LL	18	1	F	LN	17	16	16	F	1	0	0	0	NA	0	0	0
1553	446	2014-06-02	K	906	M	1	LL	18	1	F	LN	17	16	16	F	1	0	0	1	0	0	1	0
1555	446	2014-06-02	K	907	M	1	LL	18	1	F	LN	17	16	16	F	1	0	0	0	1	0	0	0
1556	447	2014-06-02	K	917	P	1	LL	18	1	F	AZ	9	8	8	M	0	0	0	1	0	0	1	0
1557	448	2014-06-02	K	921	M	1	LL	18	1	F	LN	17	16	16	F	1	0	0	1	0	0	1	0
1558	449	2014-06-03	K	927	P	3	WC	69	5	M	WE	6	1	1	F	0	0	0	1	0	1	0	0
1559	449	2014-06-03	K	927	P	3	WC	69	5	M	WE	6	1	1	F	0	1	0	1	0	1	0	0
1562	451	2014-06-03	K	949	P	3	WC	69	5	M	AT	14	9	9	M	0	0	0	1	0	0	1	0
1563	451	2014-06-03	K	949	P	3	WC	69	5	M	AT	14	9	9	M	0	0	0	1	0	0	1	0
1564	452	2014-06-03	K	953	P	2	OB	28	2	M	WC	5	3	3	M	0	1	0	1	0	1	0	0
1565	452	2014-06-03	K	953	P	2	OB	28	2	M	WC	5	3	3	M	0	0	0	1	0	1	0	0
1566	452	2014-06-03	K	953	P	2	WC	69	5	M	OB	2	-3	3	M	0	0	0	1	0	1	0	0
1567	452	2014-06-03	K	953	P	2	OL	62	5	F	WC	5	0	0	M	0	0	0	1	0	0	1	0
1568	452	2014-06-03	K	953	P	2	OL	62	5	F	WC	5	0	0	M	0	0	0	1	0	0	1	0
1569	452	2014-06-03	K	953	P	2	WC	69	5	M	AT	14	9	9	M	0	0	0	1	0	1	0	0
1571	452	2014-06-03	K	953	P	2	WC	69	5	M	AT	14	9	9	M	0	0	0	0	1	0	0	0

## Sheet: legend of variables
Variable	Description	Units/Levels
no	Case of coded signal	Number
episode	Coded interaction	Number
date	Date	M/D/Y
site	Study site	K=Kanyawara, T=Tai
filename	Video file	Number
relationship	Interactional dyad	M=recipient is mother; K=recipient is maternal kin, P=recipient is other conspecific
intensity	Intensity of initiated play	1=soft play&tickling, 2=wrestling&biting, 3=rough&tumble play
ID	ID of signaller	ID
age	Age of signaller (infant)	months
age_yr	Age of signaller	years
sex	Sex of signaller	M=Male, F=Female
ID_rec	Identity of recipient	ID
age_yr_rec	Age of recipient	years
age_diff	Age difference between interactants	+/-years
age_abs	Absolute age difference between interactants	years
sex_rec	Sex of recipient	M=Male, F=Female
kin	Kinship relation between signaller and recipient	1= Infant-Mother or Infant-Maternal Kin, 0= Neither Infant-mother nor Infant-maternal kin
obj	Signal is accompanied by an object	yes=1, no=0
handicap	Signal is self-handicapping	yes=1, no=0
gesture	Signal is a gesture	yes=1, no=0
action	Signal is a gesture	yes=1, no=0
visual	Signal is a visual gesture	yes=1, no=0
tactile	Signal is a tactile gesture	yes=1, no=0
audible	Signal is a audible gesture	yes=1, no=0
