# Supplementary material for: Play-solicitation gestures in chimpanzees in the wild: flexible adjustment to social circumstances and individual matrices
Source: R Soc Open Sci. 2016 Aug 24;3(8):160278. doi: 10.1098/rsos.160278 (PMC5108953; doi:10.1098/rsos.160278)
Supplement: ESM_3: Date file for model 6 [file rsos160278supp3.xlsx]

## Sheet: ESM_3.csv
no	episode	date	site	filename	bout	intensity	ID_sign	kin	age_yr	sex	obj	hand	gesture	action	visual	tactile	audible	ID_rec	age_rec_yr	age_diff	age_abs	sex_rec
1	1	2012-08-10	T	68	II	2	OC	0	7	M	0	0	0	1	0	0	0	IT	5	-2	2	M
2	1	2012-08-10	T	68	II	2	OC	0	7	M	0	1	1	0	1	0	0	IT	5	-2	2	M
3	1	2012-08-10	T	68	II	2	OC	0	7	M	0	0	1	0	0	1	0	IT	5	-2	2	M
4	1	2012-08-10	T	68	II	2	OC	0	7	M	0	0	0	NA	0	0	0	IT	5	-2	2	M
5	2	2012-08-10	T	79	IO	1	JF	0	1	M	0	0	1	0	0	1	0	IT	5	4	4	M
6	3	2012-08-10	T	91	IO	1	JF	0	1	M	1	0	NA	NA	NA	NA	NA	IT	5	4	4	M
7	3	2012-08-10	T	91	OI	1	IT	0	5	M	0	1	1	0	1	0	0	JF	1	-4	4	M
8	3	2012-08-10	T	91	IO	1	JF	0	1	M	0	0	1	0	1	0	0	IT	5	4	4	M
9	3	2012-08-10	T	91	IO	1	JF	0	1	M	0	0	1	0	1	0	0	IT	5	4	4	M
10	4	2012-10-10	T	26	II	NA	SL	0	1	M	1	0	1	0	0	0	1	KY	1	0	0	F
11	4	2012-10-10	T	26	II	NA	SL	0	1	M	0	0	1	0	1	0	0	KY	1	0	0	F
12	5	2012-10-10	T	27	II	1	SL	0	1	M	0	0	0	1	0	0	0	KY	1	0	0	F
13	5	2012-10-10	T	27	II	1	SL	0	1	M	0	0	1	0	0	1	0	KY	1	0	0	F
14	6	2012-10-10	T	28	II	2	KY	0	1	F	0	0	0	1	0	0	0	SL	1	0	0	M
15	6	2012-10-10	T	28	II	NA	SL	0	1	M	0	0	1	0	1	0	0	KY	1	0	0	F
16	6	2012-10-10	T	28	II	NA	SL	0	1	M	0	0	1	0	1	0	0	KY	1	0	0	F
17	7	2012-10-10	T	48	IO	NA	SL	0	1	M	0	0	1	0	1	0	0	KR	7	6	6	M
18	7	2012-10-10	T	48	IO	2	SL	0	1	M	0	0	1	0	0	1	0	KR	7	6	6	M
19	8	2012-10-10	T	61	II	2	SL	0	1	M	0	0	1	0	1	0	0	KY	1	0	0	F
20	9	2012-10-12	T	145	II	1	KY	0	1	F	0	0	0	1	0	0	0	SL	1	0	0	M
21	9	2012-10-12	T	145	II	NA	KY	0	1	F	0	0	1	0	0	1	0	SL	1	0	0	M
22	10	2012-10-12	T	151	II	NA	SL	0	1	M	1	0	1	0	0	0	0	KY	1	0	0	F
23	11	2012-10-12	T	178	II	1	KY	0	1	F	0	0	1	0	0	1	0	SL	1	0	0	M
24	12	2012-10-12	T	184	II	1	KY	0	1	F	1	0	1	0	0	1	0	SL	1	0	0	M
25	12	2012-10-12	T	184	II	1	SL	0	1	M	0	0	0	1	0	0	0	KY	1	0	0	F
26	12	2012-10-12	T	184	II	1	SL	0	1	M	0	0	1	0	1	0	0	KY	1	0	0	F
27	13	2012-10-12	T	195	OI	3	KR	0	7	M	0	0	0	1	0	0	0	SL	1	-6	6	M
28	13	2012-10-12	T	195	OI	3	KR	0	7	M	0	1	1	0	1	0	0	SL	1	-6	6	M
29	14	2013-10-16	T	71	IO	1	KY	0	2	F	0	0	1	0	1	0	0	IT	6	4	4	M
30	14	2013-10-16	T	71	IO	1	KY	0	2	F	0	0	1	0	1	0	0	IT	6	4	4	M
31	14	2013-10-16	T	71	IO	1	KY	0	2	F	0	0	1	0	0	0	1	IT	6	4	4	M
32	14	2013-10-16	T	71	OI	1	IT	0	6	M	0	1	1	0	1	0	0	KY	2	-4	4	F
33	15	2012-12-02	T	334	IO	1	KY	1	1	F	0	0	1	0	0	1	0	KS	22	21	21	F
34	15	2012-12-02	T	334	IO	1	KY	1	1	F	0	0	1	0	0	1	0	KS	22	21	21	F
35	15	2012-12-02	T	334	IO	1	KY	1	1	F	0	0	1	0	0	1	0	KS	22	21	21	F
36	15	2012-12-02	T	334	IO	1	KY	1	1	F	0	0	0	1	0	0	0	KS	22	21	21	F
37	16	2013-12-01	T	851	IO	1	KY	1	1	F	0	0	0	1	0	0	0	KS	23	22	22	F
38	16	2013-12-01	T	851	IO	1	KY	1	1	F	1	0	0	1	0	0	0	KS	23	22	22	F
39	17	2013-12-03	T	926	OI	1	IT	1	6	M	0	1	1	0	0	1	0	IN	1	-5	5	M
40	17	2013-12-03	T	926	OI	1	IT	1	6	M	0	0	0	NA	0	0	0	IN	1	-5	5	M
41	18	2012-12-13	T	1133	II	2	KY	0	2	F	0	0	1	0	0	0	1	SL	2	0	0	M
42	18	2012-12-13	T	1133	IO	2	KY	1	2	F	0	0	0	1	0	0	0	KS	22	20	20	F
43	18	2012-12-13	T	1133	II	2	SL	0	2	M	1	0	1	0	0	0	0	KY	2	0	0	F
44	18	2012-12-13	T	1133	II	2	SL	0	2	M	1	0	0	1	0	0	0	KY	2	0	0	F
45	18	2012-12-13	T	1133	II	2	SL	0	2	M	1	0	0	1	0	0	0	KY	2	0	0	F
46	18	2012-12-13	T	1133	II	2	SL	0	2	M	1	0	1	0	0	0	0	KY	2	0	0	F
47	18	2012-12-13	T	1133	IO	2	KY	1	2	F	0	0	1	0	0	1	0	KS	22	20	20	F
48	18	2012-12-13	T	1133	II	2	SL	0	2	M	0	0	1	0	0	1	0	KY	2	0	0	F
49	18	2012-12-13	T	1134	II	2	KY	0	2	F	0	0	1	0	0	0	1	SL	2	0	0	M
50	18	2012-12-13	T	1134	II	2	SL	0	2	M	0	0	1	0	0	0	1	KY	2	0	0	F
51	18	2012-12-13	T	1134	II	2	SL	0	2	M	0	0	1	0	1	0	0	KY	2	0	0	F
52	18	2012-12-13	T	1134	II	2	KY	0	2	F	0	0	1	0	0	0	1	SL	2	0	0	M
53	18	2012-12-13	T	1134	II	2	KY	0	2	F	0	0	1	0	0	0	1	SL	2	0	0	M
54	18	2012-12-13	T	1134	II	2	SL	0	2	M	0	0	1	0	0	0	1	KY	2	0	0	F
55	18	2012-12-13	T	1134	II	2	SL	0	2	M	0	0	1	0	0	0	1	KY	2	0	0	F
56	18	2012-12-13	T	1134	II	2	SL	0	2	M	0	0	1	0	0	0	1	KY	2	0	0	F
57	19	2012-12-10	T	88	II	1	MH	0	1	F	0	0	1	0	0	1	0	KY	1	0	0	F
58	20	2012-10-24	T	115	OI	2	IT	0	5	M	0	0	1	0	0	1	0	SL	1	-4	4	M
59	21	2013-10-17	T	113	IO	1	IN	1	0	M	0	0	1	0	0	1	0	IT	6	6	6	M
60	22	2013-12-09	T	1037	IO	2	KY	1	2	F	1	0	1	0	1	0	0	KR	8	6	6	M
61	22	2013-12-09	T	1037	IO	2	KY	1	2	F	0	0	1	0	0	0	1	KR	8	6	6	M
62	22	2013-12-09	T	1037	IO	2	KY	1	2	F	0	0	1	0	1	0	0	KR	8	6	6	M
63	22	2013-12-09	T	1037	IO	2	KY	1	2	F	0	0	1	0	1	0	0	KR	8	6	6	M
64	23	2013-12-09	T	246	IO	1	KY	1	2	F	0	0	1	0	1	0	0	KR	8	6	6	M
65	23	2013-12-09	T	246	IO	1	KY	1	2	F	0	0	1	0	0	0	1	KR	8	6	6	M
66	23	2013-12-09	T	246	IO	1	KY	1	2	F	0	0	1	0	1	0	0	KR	8	6	6	M
67	23	2013-12-09	T	246	OI	1	KR	1	7	M	0	1	1	0	1	0	0	KY	1	-6	6	F
68	24	2012-11-15	T	71	IO	1	MH	0	0	F	0	0	1	0	0	1	0	WS	18	18	18	M
69	24	2012-11-15	T	71	IO	1	MH	0	0	F	0	0	0	1	0	0	0	WL	7	7	7	F
70	25	2013-12-09	T	1055	II	1	KY	0	2	F	0	0	1	0	0	1	0	MH	2	0	0	F
71	25	2013-12-09	T	1055	II	1	KY	0	2	F	0	0	1	0	0	1	0	MH	2	0	0	F
72	25	2013-12-09	T	1055	II	1	KY	0	2	F	0	0	1	0	0	0	1	MH	2	0	0	F
73	25	2013-12-09	T	1055	II	1	KY	0	2	F	0	0	1	0	0	0	1	MH	2	0	0	F
74	26	2013-12-09	T	1055	II	2	SL	0	2	M	0	1	0	1	0	0	0	KY	2	0	0	F
75	26	2013-12-09	T	1055	II	1	MH	0	2	F	0	0	1	0	1	0	0	KY	2	0	0	F
76	26	2013-12-09	T	1055	II	1	MH	0	2	F	0	0	1	0	0	1	0	KY	2	0	0	F
77	26	2013-12-09	T	1056	II	1	KY	0	2	F	1	0	1	0	1	0	0	MH	2	0	0	F
78	27	2013-10-14	T	30	OI	2	IT	0	6	M	0	0	NA	NA	NA	NA	NA	SL	2	-4	4	M
79	28	2013-10-14	T	30	OI	2	IT	0	6	M	0	0	0	1	0	0	0	SL	2	-4	4	M
80	29	2013-12-10	T	83	OI	1	IT	0	6	M	0	0	1	0	0	1	0	SL	1	-5	5	M
81	29	2013-12-10	T	83	OI	1	IT	0	6	M	0	0	1	0	1	0	0	SL	1	-5	5	M
82	29	2013-12-10	T	83	OI	1	IT	0	6	M	1	0	1	0	1	0	0	SL	1	-5	5	M
83	30	2013-10-19	T	138	OI	1	IT	0	6	M	0	1	0	1	0	0	0	KY	2	-4	4	F
84	30	2013-10-19	T	138	OI	1	IT	0	6	M	0	1	0	1	0	0	0	KY	2	-4	4	F
85	30	2013-10-19	T	138	IO	1	KY	0	2	F	0	0	1	0	0	0	1	IT	6	4	4	M
86	30	2013-10-19	T	138	OI	1	IT	0	6	M	0	1	0	1	0	0	0	KY	2	-4	4	F
87	30	2013-10-19	T	138	OI	1	IT	0	6	M	0	1	0	1	0	0	0	KY	2	-4	4	F
88	31	2013-11-10	T	528	OI	1	IT	0	6	M	0	0	1	0	1	0	0	SL	2	-4	4	M
89	32	2013-11-03	T	407	IO	1	SL	0	2	M	1	0	1	0	0	0	0	IT	6	4	4	M
90	32	2013-11-03	T	407	IO	1	SL	0	2	M	1	0	1	0	0	0	0	IT	6	4	4	M
91	32	2013-11-03	T	407	OI	1	IT	0	6	M	1	0	1	0	1	0	0	SL	2	-4	4	M
92	32	2013-11-03	T	407	OI	1	IT	0	6	M	1	0	1	0	1	0	0	SL	2	-4	4	M
93	32	2013-11-03	T	407	IO	1	SL	0	2	M	1	0	1	0	0	0	0	IT	6	4	4	M
94	32	2013-11-03	T	407	OI	1	IT	0	6	M	1	0	1	0	0	0	1	SL	2	-4	4	M
95	32	2013-11-03	T	407	OI	1	IT	0	6	M	1	0	1	0	1	0	0	SL	2	-4	4	M
96	32	2013-11-03	T	407	IO	1	SL	0	2	M	1	0	1	0	0	0	0	IT	6	4	4	M
97	32	2013-11-03	T	407	OI	1	IT	0	6	M	1	0	1	0	0	0	1	SL	2	-4	4	M
98	33	2013-11-02	T	365	IO	1	IN	1	0	M	0	0	1	0	0	1	0	IT	6	6	6	M
99	34	2013-11-24	T	754	OI	1	BL	0	6	F	0	0	0	1	0	0	0	IN	0	-6	6	M
100	34	2013-11-24	T	754	OI	1	BL	0	6	F	0	0	1	0	0	1	0	IN	0	-6	6	M
101	34	2013-11-24	T	754	OI	1	BL	0	6	F	1	0	1	0	1	0	0	IN	0	-6	6	M
102	35	2013-11-29	T	832	OI	1	IS	1	43	M	0	0	1	0	0	1	0	IN	0	-43	43	M
103	35	2013-11-29	T	832	IO	1	IN	1	0	M	0	0	1	0	0	1	0	IS	43	43	43	M
104	36	2013-12-03	T	985	OI	1	IS	1	43	M	0	0	1	0	0	1	0	IN	1	-42	42	M
105	36	2013-12-03	T	985	OI	1	IS	1	43	M	0	0	1	0	0	1	0	IN	1	-42	42	M
106	36	2013-12-03	T	985	IO	1	IN	1	1	M	0	0	1	0	0	1	0	IS	43	42	42	M
107	36	2013-12-03	T	985	OI	1	IS	1	43	M	0	0	1	0	0	1	0	IN	1	-42	42	M
108	37	2013-12-01	T	890	OI	2	KS	1	23	F	0	1	0	1	0	0	0	KY	2	-21	21	F
109	38	2013-10-19	T	148	IO	1	IN	0	0	M	0	0	1	0	0	1	0	KR	8	8	8	M
110	39	2013-10-27	T	327	II	1	KY	0	2	F	1	0	0	1	0	0	0	IN	0	-2	2	M
111	39	2013-10-27	T	327	II	1	IN	0	0	M	0	0	0	1	0	0	0	KY	2	2	2	F
112	39	2013-10-27	T	327	II	1	KY	0	2	F	0	0	1	0	1	0	0	IN	0	-2	2	M
113	40	2013-11-10	T	527	IO	2	SL	1	2	M	0	0	1	0	0	1	0	SH	12	10	10	M
114	40	2013-11-10	T	527	IO	2	SL	1	2	M	0	0	1	0	0	1	0	SH	12	10	10	M
115	40	2013-11-10	T	527	IO	2	SL	1	2	M	0	0	1	0	0	1	0	SH	12	10	10	M
116	41	2013-10-24	T	248	OI	1	IS	1	43	M	0	0	1	0	0	1	0	IN	0	-43	43	M
117	41	2013-10-24	T	248	OI	1	IS	1	43	M	0	0	1	0	0	1	0	IN	0	-43	43	M
118	42	2013-11-25	T	759	IO	1	IN	1	0	M	0	0	1	0	0	1	0	IS	43	43	43	M
119	42	2013-11-25	T	759	IO	1	IN	1	0	M	0	0	1	0	0	1	0	IS	43	43	43	M
120	43	2013-11-19	T	834	OI	1	IT	1	6	M	0	1	1	0	1	0	0	IN	0	-6	6	M
121	43	2013-11-19	T	834	OI	1	IT	1	6	M	0	0	1	0	0	1	0	IN	0	-6	6	M
122	44	2013-11-02	T	339	IO	1	IN	1	0	M	0	0	NA	NA	NA	NA	NA	IT	6	6	6	M
123	45	2013-11-13	T	609	IO	2	MH	1	1	F	0	0	1	0	0	1	0	MB	15	14	14	F
124	45	2013-11-13	T	610	IO	2	MH	1	1	F	0	0	1	0	0	1	0	MB	15	14	14	F
125	45	2013-11-13	T	610	IO	2	MH	1	1	F	0	0	1	0	0	1	0	MB	15	14	14	F
126	46	2013-12-03	T	922	IO	2	MH	0	2	F	0	0	1	0	0	0	1	KB	17	15	15	M
127	46	2013-12-03	T	922	IO	2	MH	0	2	F	0	0	1	0	0	1	0	KB	17	15	15	M
128	47	2013-12-09	T	1049	OI	1	SH	0	12	M	0	1	1	0	1	0	0	MH	2	-10	10	F
129	47	2013-12-09	T	1049	IO	1	MH	0	2	F	0	0	0	1	0	0	0	SH	12	10	10	M
130	47	2013-12-09	T	1049	OI	1	SH	0	12	M	0	1	1	0	1	0	0	MH	2	-10	10	F
131	47	2013-12-09	T	1049	IO	1	MH	0	2	F	0	0	0	1	0	0	0	SH	12	10	10	M
132	48	2013-12-09	T	1051	II	2	MH	0	2	F	0	0	0	1	0	0	0	KY	2	0	0	F
133	48	2013-12-09	T	1051	II	2	MH	0	2	F	1	0	0	1	0	0	0	KY	2	0	0	F
134	49	2013-11-06	T	441	IO	2	MH	0	1	F	0	0	1	0	1	0	0	WL	8	7	7	F
135	49	2013-11-06	T	441	OI	2	WL	0	8	F	0	1	1	0	1	0	0	MH	1	-7	7	F
136	49	2013-11-06	T	441	IO	2	MH	0	1	F	0	0	1	0	0	1	0	WL	8	7	7	F
137	50	2013-11-29	T	822	OI	1	IS	1	43	M	0	0	1	0	0	1	0	IN	0	-43	43	M
138	50	2013-11-29	T	822	OI	1	IS	1	43	M	1	0	1	0	1	0	0	IN	0	-43	43	M
139	51	2013-12-13	T	1148	OI	2	SM	1	48	F	0	0	1	0	0	1	0	SL	2	-46	46	M
140	51	2013-12-13	T	1148	IO	2	SL	1	2	M	0	0	0	1	0	0	0	SM	48	46	46	F
141	52	2013-12-13	T	1136	IO	2	KY	0	2	F	0	0	1	0	1	0	0	MB	15	13	13	F
142	53	2012-10-15	T	229	OI	1	IT	0	6	M	0	0	0	1	0	0	0	JF	1	-5	5	M
143	53	2012-10-15	T	229	OI	1	IT	0	6	M	0	1	1	0	1	0	0	JF	1	-5	5	M
144	54	2012-10-15	T	230	II	3	OC	0	7	M	1	0	0	1	0	0	0	IT	5	-2	2	M
145	54	2012-10-15	T	230	II	3	OC	0	7	M	0	0	1	0	1	0	0	IT	5	-2	2	M
146	54	2012-10-15	T	230	II	3	OC	0	7	M	0	0	1	0	1	0	0	IT	5	-2	2	M
148	56	2012-10-19	T	300	IO	2	JF	0	1	M	0	0	1	0	0	1	0	OC	7	6	6	M
149	57	2012-10-20	T	78	IO	1	SL	1	1	M	0	0	0	1	0	0	0	SM	47	46	46	F
150	58	2012-10-24	T	116	II	3	IT	0	5	M	0	0	1	0	0	1	0	OC	7	2	2	M
151	59	2012-10-24	T	121	IO	2	SL	0	1	M	0	0	0	1	0	0	0	OC	7	6	6	M
152	60	2012-10-26	T	293	IO	1	KY	1	1	F	0	0	0	1	0	0	0	KS	22	21	21	F
153	60	2012-10-26	T	293	IO	1	KY	1	1	F	0	0	0	1	0	0	0	KS	22	21	21	F
154	61	2012-10-26	T	282	OI	2	KR	1	7	M	0	1	1	0	1	0	0	KY	1	-6	6	F
155	61	2012-10-26	T	282	OI	2	KR	1	7	M	0	1	1	0	1	0	0	KY	1	-6	6	F
156	62	2012-11-03	T	356	OI	1	KS	0	22	F	0	NA	1	0	0	1	0	IT	5	-17	17	M
157	63	2012-11-03	T	356	OI	1	IT	0	5	M	0	0	1	0	1	0	0	KY	1	-4	4	F
158	63	2012-11-03	T	356	OI	1	IT	0	5	M	0	0	1	0	0	1	0	KY	1	-4	4	F
159	63	2012-11-03	T	356	OI	1	IT	0	5	M	0	0	1	0	0	1	0	KY	1	-4	4	F
160	63	2012-11-03	T	356	OI	1	IT	0	5	M	0	0	1	0	1	0	0	KY	1	-4	4	F
161	64	2012-11-03	T	357	OI	1	IT	0	5	M	0	1	1	0	1	0	0	KY	1	-4	4	F
162	64	2012-11-03	T	357	OI	1	IT	0	5	M	0	0	1	0	1	0	0	KY	1	-4	4	F
163	64	2012-11-03	T	357	IO	1	KY	0	1	F	0	0	1	0	0	1	0	IT	5	4	4	M
164	65	2012-11-03	T	359	IO	1	KY	0	1	F	0	0	1	0	0	1	0	IT	5	4	4	M
165	66	2012-11-03	T	360	OI	2	IS	1	42	M	0	0	0	1	0	0	0	IT	5	-37	37	M
166	67	2012-11-03	T	390	IO	1	SL	1	1	M	0	0	0	1	0	0	0	SM	47	46	46	F
167	68	2012-11-14	T	49	OI	2	IS	1	42	M	0	0	0	1	0	0	0	MH	0	-42	42	F
168	69	2012-11-15	T	64	IO	1	MH	0	0	F	0	0	1	0	0	1	0	WL	7	7	7	F
169	69	2012-11-15	T	64	IO	1	MH	0	0	F	0	0	0	1	0	0	0	WL	7	7	7	F
170	70	2012-11-15	T	84	OI	1	MB	1	14	F	0	0	0	1	0	0	0	MH	0	-14	14	F
171	71	2012-11-19	T	123	IO	3	KY	1	1	F	0	0	1	0	1	0	0	KR	7	6	6	M
172	71	2012-11-19	T	123	IO	3	KY	1	1	F	0	0	1	0	1	0	0	KR	7	6	6	M
173	71	2012-11-19	T	123	IO	3	KY	1	1	F	0	0	1	0	1	0	0	KR	7	6	6	M
174	72	2012-11-19	T	124	II	1	KY	0	1	F	0	0	1	0	0	1	0	MH	0	-1	1	F
175	72	2012-11-19	T	124	II	1	KY	0	1	F	0	0	0	1	0	0	0	MH	0	-1	1	F
176	72	2012-11-19	T	124	II	1	MH	0	1	F	0	0	1	0	1	0	0	KY	1	0	0	F
177	72	2012-11-19	T	124	IO	1	MH	0	1	F	0	0	1	0	1	0	0	KR	7	6	6	M
178	73	2012-11-29	T	284	IO	2	SL	0	1	M	0	0	0	1	0	0	0	OC	7	6	6	M
179	73	2012-11-29	T	284	IO	2	SL	0	1	M	0	0	1	0	0	1	0	OC	7	6	6	M
180	73	2012-11-29	T	284	IO	2	SL	0	1	M	0	0	1	0	0	1	0	OC	7	6	6	M
181	73	2012-11-29	T	284	IO	2	SL	0	1	M	0	0	0	1	0	0	0	OC	7	6	6	M
182	74	2012-11-29	T	284	OI	2	IT	0	5	M	0	0	1	0	1	0	0	SL	1	-4	4	M
183	74	2012-11-29	T	284	IO	2	SL	0	1	M	0	0	1	0	0	1	0	IT	5	4	4	M
184	75	2012-11-29	T	296	IO	3	SL	1	1	M	0	0	1	0	1	0	0	SH	11	10	10	M
185	76	2012-11-29	T	296	IO	1	SL	1	1	M	0	0	0	1	0	0	0	SM	47	46	46	F
186	77	2012-12-02	T	329	IO	2	KY	1	1	F	0	0	0	1	0	0	0	KS	22	21	21	F
187	78	2012-12-03	T	12	IO	2	KY	1	1	F	1	0	1	0	1	0	0	KR	7	6	6	M
188	78	2012-12-03	T	12	IO	2	KY	1	1	F	0	0	1	0	0	1	0	KR	7	6	6	M
189	80	2012-12-03	T	12	II	2	KY	0	1	F	0	0	1	0	1	0	0	SL	1	0	0	M
189	80	2012-12-03	T	12	II	2	KY	0	1	F	1	0	1	0	1	0	0	SL	1	0	0	M
191	80	2012-12-03	T	12	II	2	KY	0	1	F	0	0	1	0	1	0	0	SL	1	0	0	M
192	80	2012-12-03	T	12	II	2	KY	0	1	F	0	0	1	0	1	0	0	SL	1	0	0	M
193	80	2012-12-03	T	12	II	2	KY	0	1	F	0	0	1	0	1	0	0	SL	1	0	0	M
194	81	2012-12-07	T	53	II	1	MH	0	1	F	0	0	0	1	0	0	0	KY	1	0	0	F
195	82	2012-12-19	T	119	OI	2	MB	0	14	F	0	0	0	1	0	0	0	IT	5	-9	9	M
196	83	2012-12-10	T	135	OI	1	KS	1	22	F	0	0	1	0	0	1	0	KY	1	-21	21	F
197	83	2012-12-10	T	135	IO	1	KY	1	1	F	0	0	1	0	0	1	0	KS	22	21	21	F
198	83	2012-12-10	T	135	OI	1	KS	1	22	F	0	0	1	0	0	1	0	KY	1	-21	21	F
199	84	2012-12-11	T	375	OI	1	MB	1	14	F	0	0	1	0	0	1	0	MH	1	-13	13	F
200	84	2012-12-11	T	375	OI	1	MB	1	14	F	0	0	1	0	0	1	0	MH	1	-13	13	F
201	84	2012-12-11	T	375	OI	1	MB	1	14	F	0	0	0	1	0	0	0	MH	1	-13	13	F
202	85	2012-12-11	T	380	II	1	KY	0	1	F	0	0	1	0	0	1	0	MH	1	0	0	F
203	86	2012-12-11	T	380	IO	1	KY	1	1	F	0	0	0	1	0	0	0	KS	22	21	21	F
204	86	2012-12-11	T	380	IO	1	KY	1	1	F	0	0	0	1	0	0	0	KS	22	21	21	F
205	86	2012-12-11	T	380	IO	1	KY	1	1	F	0	0	0	1	0	0	0	KS	22	21	21	F
206	87	2012-12-11	T	379	IO	2	KY	1	1	F	0	0	0	1	0	0	0	KR	7	6	6	M
207	88	2012-11-06	T	145	II	3	IT	0	5	M	0	0	0	1	0	0	0	OC	7	2	2	M
208	89	2012-12-02	T	2	II	1	SL	0	1	M	0	0	1	0	0	1	0	KY	1	0	0	F
209	90	2012-12-10	T	122	II	2	KY	0	1	F	0	0	0	1	0	0	0	SL	1	0	0	M
210	91	2012-12-10	T	122	II	2	SL	0	1	M	1	0	0	1	0	0	0	MH	1	0	0	F
211	92	2012-12-10	T	122	II	2	KY	0	1	F	0	0	0	1	0	0	0	MH	1	0	0	F
212	92	2012-12-10	T	122	II	2	KY	0	1	F	0	0	1	0	0	1	0	MH	1	0	0	F
213	92	2012-12-10	T	122	II	2	KY	0	1	F	0	0	1	0	0	1	0	MH	1	0	0	F
214	93	2013-10-11	T	25	IO	1	MH	0	1	F	0	0	0	1	0	0	0	WL	8	7	7	F
215	93	2013-10-11	T	25	IO	1	MH	0	1	F	0	0	0	1	0	0	0	WL	8	7	7	F
216	94	2013-10-11	T	25	OI	1	WL	0	8	F	0	1	1	0	1	0	0	MH	1	-7	7	F
217	95	2013-10-14	T	31	IO	2	SL	0	2	M	0	0	1	0	1	0	0	IT	6	4	4	M
218	95	2013-10-14	T	31	OI	2	IT	0	6	M	0	0	1	0	1	0	0	SL	2	-4	4	M
219	95	2013-10-14	T	31	IO	2	SL	0	2	M	1	0	1	0	0	1	0	IT	6	4	4	M
220	96	2013-10-14	T	31	II	1	IN	0	0	M	0	0	1	0	0	1	0	SL	2	2	2	M
221	97	2013-10-14	T	31	OI	3	OC	0	8	M	0	0	0	1	0	0	0	SL	2	-6	6	M
222	97	2013-10-14	T	31	OI	3	OC	0	8	M	1	0	0	1	0	0	0	SL	2	-6	6	M
223	98	2013-10-14	T	34	OI	2	RV	0	9	M	0	0	1	0	1	0	0	SL	2	-7	7	M
224	98	2013-10-14	T	34	IO	2	SL	0	2	M	1	0	0	1	0	0	0	RV	9	7	7	M
225	98	2013-10-14	T	34	OI	2	RV	0	9	M	0	0	0	1	0	0	0	SL	2	-7	7	M
226	98	2013-10-14	T	34	OI	2	RV	0	9	M	0	0	0	1	0	0	0	SL	2	-7	7	M
227	98	2013-10-14	T	34	IO	2	SL	0	2	M	1	0	1	0	0	1	0	RV	9	7	7	M
228	99	2013-10-14	T	38	IO	1	SL	1	2	M	0	0	0	1	0	0	0	SM	48	46	46	F
229	100	2013-10-14	T	41	IO	2	SL	0	2	M	0	0	0	1	0	0	0	RV	9	7	7	M
230	100	2013-10-14	T	41	IO	2	SL	0	2	M	0	0	1	0	0	1	0	RV	9	7	7	M
231	100	2013-10-14	T	42	OI	2	RV	0	9	M	0	0	1	0	1	0	0	SL	2	-7	7	M
232	101	2013-10-16	T	75	IO	1	KY	1	2	F	0	0	0	1	0	0	0	KS	23	21	21	F
233	101	2013-10-16	T	75	IO	1	KY	1	2	F	0	0	0	1	0	0	0	KS	23	21	21	F
234	101	2013-10-16	T	75	IO	1	KY	1	2	F	0	0	0	1	0	0	0	KS	23	21	21	F
235	102	2013-10-16	T	80	II	1	IN	0	0	M	0	0	1	0	0	1	0	KY	2	2	2	F
236	103	2013-10-16	T	88	OI	1	IT	1	6	M	0	0	0	1	0	0	0	IN	0	-6	6	M
237	103	2013-10-16	T	88	OI	1	IT	1	6	M	0	0	0	1	0	0	0	IN	0	-6	6	M
238	103	2013-10-16	T	88	OI	1	IT	1	6	M	0	0	0	1	0	0	0	IN	0	-6	6	M
239	104	2013-10-16	T	91	IO	1	KY	1	2	F	0	0	0	1	0	0	0	KS	23	21	21	F
240	105	2013-10-16	T	92	OI	1	IT	1	6	M	0	0	0	1	0	0	0	IN	0	-6	6	M
241	105	2013-10-16	T	92	OI	1	IT	1	6	M	1	0	1	0	0	1	0	IN	0	-6	6	M
242	105	2013-10-16	T	92	OI	1	IT	1	6	M	1	0	1	0	0	1	0	IN	0	-6	6	M
243	106	2013-10-17	T	102	OI	1	IT	1	6	M	1	0	1	0	0	1	0	IN	0	-6	6	M
244	107	2013-10-17	T	104	OI	1	IS	1	43	M	0	0	1	0	0	1	0	IN	0	-43	43	M
245	107	2013-10-17	T	104	IO	1	IN	1	0	M	0	0	1	0	0	1	0	IS	43	43	43	M
246	107	2013-10-17	T	104	OI	1	IS	1	43	M	0	0	0	1	0	0	0	IN	0	-43	43	M
247	108	2013-10-17	T	111	IO	1	IN	1	0	M	0	0	1	0	0	1	0	IT	6	6	6	M
248	109	2013-10-17	T	123	OI	1	KR	1	8	M	1	0	0	1	0	0	0	KY	2	-6	6	F
249	109	2013-10-17	T	123	IO	1	KY	1	2	F	1	0	1	0	1	0	0	KR	8	6	6	M
250	109	2013-10-17	T	123	OI	1	KR	1	8	M	0	1	1	0	1	0	0	KY	2	-6	6	F
251	110	2013-10-17	T	125	OI	1	IT	0	6	M	0	0	1	0	1	0	0	KY	2	-4	4	F
252	110	2013-10-17	T	125	IO	1	KY	0	2	F	0	0	1	0	1	0	0	IT	6	4	4	M
253	110	2013-10-17	T	125	IO	1	KY	0	2	F	1	0	1	0	1	0	0	IT	6	4	4	M
254	110	2013-10-17	T	125	IO	1	KY	0	2	F	1	0	1	0	1	0	0	IT	6	4	4	M
255	111	2013-10-19	T	141	II	2	IT	0	6	M	0	0	1	0	1	0	0	KR	8	2	2	M
256	112	2013-10-19	T	147	OI	1	OC	0	8	M	0	1	1	0	1	0	0	KY	2	-6	6	F
257	112	2013-10-19	T	147	OI	1	OC	0	8	M	0	1	0	1	0	0	0	KY	2	-6	6	F
258	113	2013-10-19	T	148	IO	1	IN	0	0	M	0	0	1	0	1	0	0	KR	8	8	8	M
259	113	2013-10-19	T	148	IO	1	IN	0	0	M	0	0	1	0	1	0	0	KR	8	8	8	M
260	113	2013-10-19	T	148	OI	1	KR	0	8	M	0	1	1	0	1	0	0	IN	0	-8	8	M
261	114	2013-10-19	T	152	IO	2	KY	1	1	F	0	0	0	1	0	0	0	KR	8	7	7	M
262	114	2013-10-19	T	152	IO	2	KY	1	1	F	0	0	0	1	0	0	0	KR	8	7	7	M
263	115	2013-10-21	T	181	IO	1	CM	0	11	M	1	0	1	0	1	0	0	MB	15	4	4	F
264	115	2013-10-21	T	181	IO	1	MH	0	1	F	0	0	0	1	0	0	0	CM	11	10	10	M
265	115	2013-10-21	T	181	IO	1	MH	0	1	F	0	0	1	0	0	1	0	CM	11	10	10	M
266	116	2013-10-21	T	205	OI	3	CM	0	11	M	1	0	0	1	0	0	0	SL	2	-9	9	M
267	117	2013-10-23	T	215	IO	1	KY	0	2	F	1	0	0	1	0	0	0	PM	10	8	8	F
269	117	2013-10-23	T	215	II	1	KY	0	2	F	0	0	1	0	1	0	0	SL	2	0	0	M
270	118	2013-10-23	T	219	II	1	KY	0	2	F	0	0	0	1	0	0	0	SL	2	0	0	M
271	118	2013-10-23	T	219	II	1	SL	0	2	M	1	0	0	1	0	0	0	KY	2	0	0	F
272	119	2013-10-24	T	236	IO	1	IN	1	0	M	1	0	0	1	0	0	0	IS	43	43	43	M
273	119	2013-10-24	T	236	IO	1	IN	1	0	M	0	0	1	0	0	1	0	IT	6	6	6	M
274	120	2013-10-24	T	247	OI	1	IT	1	6	M	0	0	0	1	0	0	0	IN	0	-6	6	M
275	120	2013-10-24	T	247	OI	1	IT	1	6	M	0	1	1	0	1	0	0	IN	0	-6	6	M
276	120	2013-10-24	T	247	OI	1	IT	1	6	M	0	0	0	1	0	0	0	IN	0	-6	6	M
277	121	2013-10-24	T	252	OI	1	IT	1	6	M	0	0	1	0	0	1	0	IN	0	-6	6	M
278	121	2013-10-24	T	252	IO	1	IN	1	0	M	0	0	1	0	0	1	0	IT	6	6	6	M
279	121	2013-10-24	T	252	IO	1	IN	1	0	M	0	0	0	1	0	0	0	IT	6	6	6	M
280	122	2013-10-24	T	253	OI	1	IT	1	6	M	0	0	1	0	0	1	0	IN	0	-6	6	M
281	122	2013-10-24	T	253	OI	1	IT	1	6	M	0	0	1	0	1	0	0	IN	0	-6	6	M
282	122	2013-10-24	T	253	OI	1	IT	1	6	M	0	0	0	1	0	0	0	IN	0	-6	6	M
283	123	2013-10-25	T	283	II	1	KY	0	2	F	1	0	1	0	1	0	0	MH	1	-1	1	F
284	124	2013-10-25	T	284	II	1	MH	0	1	F	0	0	1	0	0	1	0	KY	2	1	1	F
285	125	2013-10-25	T	294	II	1	KY	0	2	F	0	0	1	0	1	0	0	MH	1	-1	1	F
286	126	2013-10-25	T	291	IO	2	KY	1	2	F	0	0	1	0	0	1	0	KS	23	21	21	F
287	127	2013-10-27	T	322	OI	1	SM	1	48	F	0	0	1	0	0	1	0	SL	2	-46	46	M
288	128	2013-10-27	T	326	OI	1	MB	1	15	F	0	0	1	0	0	1	0	MH	1	-14	14	F
289	129	2013-10-27	T	328	OI	1	MB	1	15	F	0	0	1	0	0	1	0	MH	1	-14	14	F
290	130	2013-11-02	T	359	OI	1	OC	0	8	M	1	0	1	0	0	1	0	IN	0	-8	8	M
291	130	2013-11-02	T	359	OI	1	OC	0	8	M	1	0	0	1	0	0	0	IN	0	-8	8	M
292	131	2013-11-03	T	382	II	1	IN	0	0	M	1	0	NA	NA	NA	NA	NA	SL	2	2	2	M
293	131	2013-11-03	T	382	II	1	SL	0	2	M	1	0	1	0	1	0	0	IN	0	-2	2	M
294	131	2013-11-03	T	382	II	1	IN	0	0	M	0	0	1	0	0	1	0	SL	2	2	2	M
295	132	2013-11-06	T	421	IO	2	MH	0	1	F	0	0	0	1	0	0	0	RV	9	8	8	M
296	132	2013-11-06	T	421	IO	2	MH	0	1	F	0	0	1	0	0	1	0	RV	9	8	8	M
297	133	2013-11-07	T	468	OI	1	KR	1	8	M	0	1	0	1	0	0	0	KY	2	-6	6	F
298	133	2013-11-07	T	468	OI	1	KR	1	8	M	0	1	0	1	0	0	0	KY	2	-6	6	F
299	133	2013-11-07	T	468	OI	1	KR	1	8	M	0	0	1	0	1	0	0	KY	2	-6	6	F
300	134	2013-11-07	T	482	IO	1	KY	1	2	F	0	0	0	1	0	0	0	KS	23	21	21	F
301	135	2013-11-09	T	492	II	2	IT	0	6	M	1	0	1	0	0	0	1	KR	8	2	2	M
302	135	2013-11-09	T	492	II	2	IT	0	6	M	1	0	1	0	0	0	1	KR	8	2	2	M
303	135	2013-11-09	T	492	II	2	IT	0	6	M	1	0	1	0	0	0	1	KR	8	2	2	M
304	135	2013-11-09	T	492	II	2	IT	0	6	M	1	0	1	0	0	0	1	KR	8	2	2	M
305	136	2013-11-09	T	492	II	2	KY	0	2	F	0	0	1	0	1	0	0	IT	6	4	4	M
306	136	2013-11-09	T	492	OI	2	IT	0	6	M	1	0	1	0	0	0	1	KY	2	-4	4	F
307	137	2013-11-09	T	492	II	2	KY	0	2	F	1	0	1	0	0	0	1	SL	2	0	0	M
308	137	2013-11-09	T	492	II	2	KY	0	2	F	1	0	0	1	0	0	0	SL	2	0	0	M
309	137	2013-11-09	T	492	II	2	KY	0	2	F	1	0	1	0	0	0	1	SL	2	0	0	M
310	137	2013-11-09	T	492	II	2	KY	0	2	F	0	0	1	0	0	1	0	SL	2	0	0	M
311	138	2013-11-09	T	493	OI	2	KR	1	8	M	0	0	1	0	0	0	1	KY	2	-6	6	F
312	138	2013-11-09	T	493	OI	2	KR	1	8	M	0	0	1	0	0	0	1	KY	2	-6	6	F
313	138	2013-11-09	T	493	OI	2	KR	1	8	M	0	0	1	0	0	1	0	KY	2	-6	6	F
314	139	2013-11-09	T	493	OI	2	KR	1	8	M	0	0	0	1	0	0	0	KY	2	-6	6	F
315	139	2013-11-09	T	493	OI	2	KR	1	8	M	0	1	1	0	1	0	0	KY	2	-6	6	F
316	140	2013-11-09	T	497	OI	2	KR	1	8	M	0	0	0	1	0	0	0	KY	2	-6	6	F
317	141	2013-11-09	T	498	IO	2	KY	0	2	F	1	0	1	0	0	0	0	MB	15	13	13	F
318	142	2013-11-10	T	522	II	3	IT	0	6	M	0	1	1	0	1	0	0	BL	6	0	0	F
319	142	2013-11-10	T	522	II	3	IT	0	6	M	1	0	1	0	0	1	0	BL	6	0	0	F
320	143	2013-11-10	T	524	II	2	IT	0	6	M	0	0	1	0	0	1	0	BL	6	0	0	F
321	144	2013-11-10	T	535	IO	2	SL	1	2	M	0	0	1	0	1	0	0	SM	48	46	46	F
322	144	2013-11-10	T	535	IO	2	SL	1	2	M	1	0	0	1	0	0	0	SM	48	46	46	F
323	145	2013-11-11	T	580	IO	1	IN	1	0	M	0	0	1	0	0	1	0	IT	6	6	6	M
324	146	2013-11-11	T	581	II	1	KY	0	2	F	0	0	1	0	0	1	0	IN	0	-2	2	M
325	146	2013-11-11	T	581	II	1	KY	0	2	F	0	0	1	0	0	1	0	IN	0	-2	2	M
326	147	2013-11-11	T	590	OI	1	OC	0	8	M	0	1	0	1	0	0	0	IN	0	-8	8	M
327	147	2013-11-11	T	590	OI	1	OC	0	8	M	0	1	0	1	0	0	0	IN	0	-8	8	M
328	148	2013-11-11	T	591	OI	1	IT	1	6	M	0	1	1	0	0	1	0	IN	0	-6	6	M
329	149	2013-11-13	T	616	OI	1	RV	0	9	M	0	1	1	0	1	0	0	IN	0	-9	9	M
330	149	2013-11-13	T	616	OI	1	RV	0	9	M	0	0	1	0	0	1	0	IN	0	-9	9	M
331	150	2013-11-15	T	621	OI	1	IS	1	43	M	0	0	1	0	0	1	0	IN	0	-43	43	M
332	150	2013-11-15	T	621	OI	1	IS	1	43	M	0	0	0	1	0	0	0	IN	0	-43	43	M
333	150	2013-11-15	T	621	OI	1	IS	1	43	M	0	0	0	1	0	0	0	IN	0	-43	43	M
334	151	2013-11-15	T	621	OI	1	OC	0	8	M	1	0	0	1	0	0	0	IN	0	-8	8	M
335	151	2013-11-15	T	621	OI	1	OC	0	8	M	1	0	0	1	0	0	0	IN	0	-8	8	M
336	152	2013-11-17	T	643	IO	1	SL	1	2	M	0	0	1	0	0	1	0	SM	48	46	46	F
337	152	2013-11-17	T	643	IO	1	SL	1	2	M	0	0	1	0	0	1	0	SM	48	46	46	F
338	153	2013-11-17	T	644	IO	1	SL	1	2	M	1	0	0	1	0	0	0	SM	48	46	46	F
339	153	2013-11-17	T	644	OI	1	SM	1	48	F	0	0	0	1	0	0	0	SL	2	-46	46	M
340	153	2013-11-17	T	644	OI	1	SM	1	48	F	0	0	1	0	0	1	0	SL	2	-46	46	M
341	154	2013-11-18	T	660	II	2	MH	0	1	F	0	0	0	1	0	0	0	IN	0	-1	1	M
342	154	2013-11-18	T	660	II	2	MH	0	1	F	0	0	0	1	0	0	0	IN	0	-1	1	M
343	154	2013-11-18	T	660	II	2	MH	0	1	F	0	0	0	1	0	0	0	IN	0	-1	1	M
344	154	2013-11-18	T	660	II	2	MH	0	1	F	0	0	0	1	0	0	0	IN	0	-1	1	M
345	154	2013-11-18	T	660	II	2	MH	0	1	F	0	0	0	1	0	0	0	IN	0	-1	1	M
346	154	2013-11-18	T	660	II	2	MH	0	1	F	0	0	0	1	0	0	0	IN	0	-1	1	M
347	154	2013-11-18	T	660	II	2	MH	0	1	F	0	0	0	1	0	0	0	IN	0	-1	1	M
348	154	2013-11-18	T	660	II	2	MH	0	1	F	0	0	0	1	0	0	0	IN	0	-1	1	M
349	154	2013-11-18	T	660	II	2	MH	0	1	F	0	0	0	1	0	0	0	IN	0	-1	1	M
350	154	2013-11-18	T	660	II	2	MH	0	1	F	0	0	0	1	0	0	0	IN	0	-1	1	M
351	154	2013-11-18	T	660	II	2	IN	0	0	M	0	0	1	0	0	1	0	MH	1	1	1	F
352	155	2013-11-18	T	660	II	2	KY	0	2	F	0	0	0	1	0	0	0	MH	1	-1	1	F
353	155	2013-11-18	T	660	II	2	MH	0	1	F	0	0	0	1	0	0	0	KY	2	1	1	F
354	156	2013-11-18	T	660	II	1	IN	0	0	M	0	0	1	0	0	1	0	KY	2	2	2	F
355	156	2013-11-18	T	660	II	1	IN	0	0	M	0	0	1	0	0	1	0	KY	2	2	2	F
356	156	2013-11-18	T	660	II	1	IN	0	0	M	0	0	0	1	0	0	0	KY	2	2	2	F
357	157	2013-11-18	T	661	II	2	IN	0	0	M	0	0	1	0	0	1	0	MH	1	1	1	F
358	158	2013-11-18	T	661	II	3	IT	0	6	M	0	0	1	0	1	0	0	KR	8	2	2	M
359	158	2013-11-18	T	661	II	3	IT	0	6	M	1	0	1	0	1	0	0	KR	8	2	2	M
360	159	2013-11-18	T	661	OI	1	IT	1	6	M	0	0	1	0	0	1	0	IN	0	-6	6	M
361	159	2013-11-18	T	661	OI	1	IT	1	6	M	0	1	1	0	1	0	0	IN	0	-6	6	M
362	159	2013-11-18	T	661	OI	1	IT	1	6	M	0	0	1	0	0	1	0	IN	0	-6	6	M
363	160	2013-11-18	T	670	IO	2	KY	0	2	F	0	0	1	0	0	1	0	IB	13	11	11	M
364	160	2013-11-18	T	670	IO	2	KY	0	2	F	0	0	0	1	0	0	0	IB	13	11	11	M
365	160	2013-11-18	T	670	IO	2	KY	0	2	F	0	0	0	1	0	0	0	IB	13	11	11	M
366	160	2013-11-18	T	670	IO	2	KY	0	2	F	0	1	1	0	0	0	1	IB	13	11	11	M
367	160	2013-11-18	T	670	IO	2	KY	0	2	F	0	0	1	0	0	1	0	IB	13	11	11	M
368	160	2013-11-18	T	670	IO	2	KY	0	2	F	0	0	1	0	0	1	0	IB	13	11	11	M
369	161	2013-11-18	T	671	IO	1	KY	0	2	F	0	0	1	0	0	0	1	RV	9	7	7	M
370	161	2013-11-18	T	671	IO	1	KY	0	2	F	0	0	1	0	0	1	0	RV	9	7	7	M
371	162	2013-11-18	T	671	IO	2	KY	0	2	F	0	0	1	0	0	1	0	MB	15	13	13	F
372	163	2013-11-18	T	679	II	2	KY	0	2	F	0	0	0	1	0	0	0	SL	2	0	0	M
373	163	2013-11-18	T	679	II	1	SL	0	2	M	0	0	0	1	0	0	0	KY	2	0	0	F
374	163	2013-11-18	T	679	II	1	KY	0	2	F	0	0	0	1	0	0	0	SL	2	0	0	M
375	163	2013-11-18	T	679	II	1	SL	0	2	M	0	0	0	1	0	0	0	KY	2	0	0	F
376	163	2013-11-18	T	679	II	1	SL	0	2	M	0	0	0	1	0	0	0	KY	2	0	0	F
377	163	2013-11-18	T	679	II	1	SL	0	2	M	1	0	1	0	0	0	1	KY	2	0	0	F
378	163	2013-11-18	T	679	II	1	KY	0	2	F	0	0	0	1	0	0	0	SL	2	0	0	M
379	163	2013-11-18	T	679	II	1	SL	0	2	M	1	0	0	1	0	0	0	KY	2	0	0	F
380	164	2013-11-19	T	684	II	1	SL	0	2	M	1	0	1	0	0	1	0	MH	1	-1	1	F
381	165	2013-11-19	T	690	IO	2	MH	0	1	F	0	0	0	1	0	0	0	IT	6	5	5	M
382	165	2013-11-19	T	690	IO	2	MH	0	1	F	0	0	0	1	0	0	0	IT	6	5	5	M
383	166	2013-11-19	T	690	II	2	IT	0	6	M	0	0	1	0	0	1	0	KR	8	2	2	M
384	166	2013-11-19	T	690	II	2	KR	0	8	M	0	0	1	0	0	1	0	IT	6	-2	2	M
385	166	2013-11-19	T	690	II	2	IT	0	6	M	0	0	1	0	0	1	0	KR	8	2	2	M
386	167	2013-11-19	T	693	OI	1	KS	1	23	F	0	0	1	0	0	1	0	KY	2	-21	21	F
387	168	2013-11-19	T	694	IO	2	KY	0	2	F	0	0	0	1	0	0	0	SH	12	10	10	M
388	168	2013-11-19	T	694	IO	2	KY	0	2	F	0	0	1	0	0	1	0	SH	12	10	10	M
389	169	2013-11-21	T	702	OI	1	IT	1	6	M	1	0	1	0	0	1	0	IN	0	-6	6	M
390	169	2013-11-21	T	702	OI	1	IT	1	6	M	1	0	1	0	0	1	0	IN	0	-6	6	M
391	169	2013-11-21	T	702	OI	1	IT	1	6	M	1	0	1	0	0	1	0	IN	0	-6	6	M
392	170	2013-11-22	T	711	OI	1	KS	1	23	F	0	0	0	1	0	0	0	SL	2	-21	21	M
393	171	2013-11-24	T	727	IO	1	MH	0	1	F	0	0	0	1	0	0	0	CM	11	10	10	M
394	171	2013-11-24	T	727	IO	1	MH	0	1	F	0	0	1	0	0	1	0	CM	11	10	10	M
395	172	2013-11-24	T	740	OI	1	KS	1	23	F	0	0	1	0	0	1	0	KY	2	-21	21	F
396	172	2013-11-24	T	740	IO	2	KY	1	2	F	0	0	0	1	0	0	0	KS	23	21	21	F
397	172	2013-11-24	T	740	OI	1	KS	1	23	F	0	0	0	1	0	0	0	KY	2	-21	21	F
398	173	2013-11-24	T	756	IO	1	KY	0	2	F	0	1	1	0	1	0	0	BL	6	4	4	F
399	173	2013-11-24	T	756	OI	1	BL	0	5	F	1	0	1	0	0	1	0	KY	2	-3	3	F
400	174	2013-11-25	T	774	II	1	MH	0	1	F	0	0	0	1	0	0	0	SL	2	1	1	M
401	174	2013-11-25	T	774	II	1	MH	0	1	F	0	0	1	0	0	1	0	SL	2	1	1	M
402	175	2013-11-25	T	782	IO	1	MH	1	1	F	0	0	1	0	0	1	0	MB	15	14	14	F
403	176	2013-11-25	T	784	II	1	SL	0	2	M	1	0	0	1	0	0	0	MH	1	-1	1	F
404	176	2013-11-25	T	784	II	1	SL	0	2	M	1	0	0	1	0	0	0	MH	1	-1	1	F
405	176	2013-11-25	T	784	II	1	SL	0	2	M	1	0	1	0	0	1	0	MH	1	-1	1	F
406	176	2013-11-25	T	784	II	1	SL	0	2	M	1	0	1	0	0	1	0	MH	1	-1	1	F
407	177	2013-11-25	T	784	II	1	MH	0	1	F	1	0	1	0	1	0	0	KY	2	1	1	F
408	177	2013-11-25	T	784	II	1	KY	0	2	F	0	0	1	0	1	0	0	MH	1	-1	1	F
409	177	2013-11-25	T	784	II	1	MH	0	1	F	1	0	1	0	1	0	0	KY	2	1	1	F
410	177	2013-11-25	T	784	II	1	MH	0	1	F	0	0	1	0	1	0	0	KY	2	1	1	F
411	178	2013-11-25	T	786	II	1	KY	0	2	F	0	0	1	0	0	1	0	SL	2	0	0	M
412	178	2013-11-25	T	786	II	1	KY	0	2	F	0	0	1	0	0	1	0	SL	2	0	0	M
413	178	2013-11-25	T	786	II	1	KY	0	2	F	0	0	1	0	0	1	0	SL	2	0	0	M
414	178	2013-11-25	T	786	II	1	KY	0	2	F	0	0	1	0	0	1	0	SL	2	0	0	M
415	178	2013-11-25	T	786	II	1	KY	0	2	F	0	0	1	0	0	1	0	SL	2	0	0	M
416	179	2013-11-26	T	791	IO	2	KY	1	2	F	0	0	1	0	0	1	0	KR	8	6	6	M
417	179	2013-11-26	T	791	IO	2	KY	1	2	F	0	0	1	0	0	1	0	KR	8	6	6	M
418	179	2013-11-26	T	791	IO	2	KY	1	2	F	0	0	1	0	0	1	0	KR	8	6	6	M
419	179	2013-11-26	T	791	II	2	KY	0	2	F	0	0	1	0	0	1	0	MH	1	-1	1	F
420	179	2013-11-26	T	791	II	2	KY	0	2	F	1	0	1	0	1	0	0	SL	2	0	0	M
421	179	2013-11-26	T	791	II	2	SL	0	2	M	0	0	1	0	0	1	0	KY	2	0	0	F
422	180	2013-11-26	T	791	OI	2	KR	1	8	M	0	1	1	0	1	0	0	SL	2	-6	6	M
423	180	2013-11-26	T	791	OI	2	KR	1	8	M	0	0	1	0	0	1	0	SL	2	-6	6	M
424	180	2013-11-26	T	792	IO	2	SL	0	2	M	0	0	1	0	0	1	0	KR	8	6	6	M
425	180	2013-11-26	T	792	IO	2	SL	0	2	M	0	0	1	0	0	1	0	KR	8	6	6	M
426	180	2013-11-26	T	792	IO	2	SL	0	2	M	0	0	1	0	0	1	0	KR	8	6	6	M
427	180	2013-11-26	T	792	IO	2	SL	0	2	M	0	0	1	0	0	1	0	KR	8	6	6	M
428	180	2013-11-26	T	792	II	2	SL	0	2	M	1	0	1	0	1	0	0	KY	2	0	0	F
429	180	2013-11-26	T	792	II	2	KY	0	2	F	0	0	1	0	0	1	0	SL	2	0	0	M
430	180	2013-11-26	T	792	II	2	KY	0	2	F	0	0	1	0	0	1	0	SL	2	0	0	M
431	181	2013-11-26	T	792	II	2	MH	0	1	F	0	0	1	0	1	0	0	KY	2	1	1	F
432	181	2013-11-26	T	792	II	2	MH	0	1	F	0	0	1	0	1	0	0	KY	2	1	1	F
433	181	2013-11-26	T	792	OI	2	KR	1	8	M	0	1	1	0	1	0	0	MH	1	-7	7	F
434	181	2013-11-26	T	793	II	1	SL	0	2	M	1	0	1	0	0	1	0	KY	2	0	0	F
435	181	2013-11-26	T	793	II	1	KY	0	2	F	0	0	1	0	1	0	0	SL	2	0	0	M
436	181	2013-11-26	T	793	II	1	SL	0	2	M	1	0	1	0	0	1	0	KY	2	0	0	F
437	181	2013-11-26	T	793	II	1	SL	0	2	M	0	0	1	0	1	0	0	KY	2	0	0	F
438	181	2013-11-26	T	793	II	1	KY	0	2	F	0	0	1	0	1	0	0	SL	2	0	0	M
439	182	2013-11-26	T	794	II	1	KY	0	2	F	1	0	1	0	1	0	0	MH	1	-1	1	F
440	182	2013-11-26	T	794	II	1	KY	0	2	F	1	0	1	0	1	0	0	MH	1	-1	1	F
441	182	2013-11-26	T	794	II	1	KY	0	2	F	0	0	1	0	0	1	0	MH	1	-1	1	F
442	183	2013-11-29	T	825	IO	1	IN	1	0	M	0	0	1	0	0	1	0	IT	6	6	6	M
443	183	2013-11-29	T	825	IO	1	IN	1	0	M	0	0	0	1	0	0	0	IT	6	6	6	M
444	183	2013-11-29	T	825	IO	1	IN	1	0	M	0	0	0	1	0	0	0	IT	6	6	6	M
445	183	2013-11-29	T	825	IO	1	IN	1	0	M	0	0	1	0	0	1	0	IT	6	6	6	M
446	183	2013-11-29	T	826	OI	1	IT	1	6	M	0	1	1	0	1	0	0	IN	0	-6	6	M
447	183	2013-11-29	T	826	IO	1	IN	1	0	M	0	0	1	0	0	1	0	IT	6	6	6	M
448	183	2013-11-29	T	829	OI	1	IT	1	6	M	0	0	1	0	1	0	0	IN	0	-6	6	M
449	184	2013-11-29	T	829	OI	1	IS	1	43	M	0	0	1	0	0	1	0	IN	0	-43	43	M
450	184	2013-11-29	T	829	OI	1	IS	1	43	M	0	0	1	0	0	1	0	IN	0	-43	43	M
451	185	2013-11-29	T	830	OI	1	IT	1	6	M	0	0	1	0	1	0	0	IN	0	-6	6	M
452	185	2013-11-29	T	830	OI	1	IT	1	6	M	0	0	1	0	1	0	0	IN	0	-6	6	M
453	185	2013-11-29	T	830	IO	1	IN	1	0	M	0	0	1	0	0	1	0	IT	6	6	6	M
454	185	2013-11-29	T	830	IO	1	IN	1	0	M	0	0	0	1	0	0	0	IT	6	6	6	M
455	186	2013-11-29	T	830	OI	1	IS	1	43	M	0	0	0	1	0	0	0	IN	0	-43	43	M
456	187	2013-11-29	T	838	OI	1	IT	1	6	M	1	0	1	0	0	1	0	IN	0	-6	6	M
457	188	2013-11-29	T	847	OI	1	IT	1	6	M	0	0	1	0	1	0	0	IN	0	-6	6	M
458	188	2013-11-29	T	847	IO	1	IN	1	0	M	0	0	1	0	0	1	0	IT	6	6	6	M
459	189	2013-12-01	T	862	IO	2	SL	0	2	M	0	0	1	0	0	1	0	OC	8	6	6	M
460	189	2013-12-01	T	862	IO	1	SL	0	2	M	0	0	1	0	0	1	0	OC	8	6	6	M
461	190	2013-12-01	T	875	II	1	SL	0	2	M	1	0	1	0	1	0	0	MH	2	0	0	F
462	190	2013-12-01	T	875	II	1	SL	0	2	M	0	0	1	0	0	1	0	MH	2	0	0	F
463	190	2013-12-01	T	875	II	1	KY	0	2	F	0	0	1	0	0	1	0	SL	2	0	0	M
464	190	2013-12-01	T	875	II	1	KY	0	2	F	0	0	1	0	1	0	0	SL	2	0	0	M
465	190	2013-12-01	T	875	II	1	SL	0	2	M	1	0	1	0	1	0	0	MH	2	0	0	F
466	190	2013-12-01	T	875	II	1	SL	0	2	M	0	0	0	1	0	0	0	MH	2	0	0	F
467	191	2013-12-02	T	907	IO	2	KY	0	2	F	1	0	1	0	1	0	0	WL	8	6	6	F
468	191	2013-12-02	T	907	IO	2	KY	0	2	F	1	0	1	0	1	0	0	WL	8	6	6	F
469	191	2013-12-02	T	907	OI	2	WL	0	8	F	0	0	1	0	1	0	0	KY	2	-6	6	F
470	191	2013-12-02	T	907	IO	2	KY	0	2	F	1	0	1	0	1	0	0	WL	8	6	6	F
471	192	2013-12-02	T	913	IO	1	MH	1	2	F	0	0	1	0	0	1	0	MB	15	13	13	F
472	192	2013-12-02	T	913	IO	1	MH	1	2	F	0	0	0	1	0	0	0	MB	15	13	13	F
473	192	2013-12-02	T	913	IO	1	MH	1	2	F	0	0	1	0	0	1	0	MB	15	13	13	F
474	192	2013-12-02	T	913	IO	1	MH	1	2	F	0	0	1	0	0	1	0	MB	15	13	13	F
475	193	2013-12-03	T	941	II	2	MH	0	2	F	0	0	1	0	1	0	0	SL	2	0	0	M
476	193	2013-12-03	T	941	II	2	SL	0	2	M	0	0	1	0	1	0	0	MH	2	0	0	F
477	193	2013-12-03	T	941	II	2	SL	0	2	M	0	0	0	1	0	0	0	MH	2	0	0	F
478	193	2013-12-03	T	941	II	2	SL	0	2	M	0	0	1	0	1	0	0	MH	2	0	0	F
479	193	2013-12-03	T	941	II	2	SL	0	2	M	0	0	1	0	0	0	1	MH	2	0	0	F
480	193	2013-12-03	T	941	II	2	SL	0	2	M	0	0	1	0	0	1	0	MH	2	0	0	F
481	193	2013-12-03	T	942	II	1	MH	0	2	F	1	0	1	0	1	0	0	SL	2	0	0	M
482	193	2013-12-03	T	942	II	1	SL	0	2	M	0	0	1	0	0	0	1	MH	2	0	0	F
483	193	2013-12-03	T	942	II	1	SL	0	2	M	0	0	0	1	0	0	0	MH	2	0	0	F
484	193	2013-12-03	T	942	II	1	MH	0	2	F	0	0	1	0	1	0	0	SL	2	0	0	M
485	193	2013-12-03	T	942	II	1	SL	0	2	M	0	0	1	0	1	0	0	MH	2	0	0	F
486	193	2013-12-03	T	942	II	1	SL	0	2	M	0	0	1	0	0	1	0	MH	2	0	0	F
487	193	2013-12-03	T	942	II	1	SL	0	2	M	0	0	1	0	0	0	1	MH	2	0	0	F
488	193	2013-12-03	T	942	II	1	SL	0	2	M	1	0	1	0	1	0	0	MH	2	0	0	F
489	193	2013-12-03	T	943	II	1	SL	0	2	M	0	0	1	0	1	0	0	MH	2	0	0	F
490	194	2013-12-03	T	943	IO	1	SL	0	2	M	0	0	1	0	0	0	1	MB	15	13	13	F
491	194	2013-12-03	T	943	IO	1	SL	0	2	M	0	0	1	0	0	1	0	MB	15	13	13	F
492	194	2013-12-03	T	943	IO	1	SL	0	2	M	0	0	0	1	0	0	0	MB	15	13	13	F
493	194	2013-12-03	T	943	IO	1	SL	0	2	M	0	0	1	0	0	0	1	MB/MH	NA	NA	NA	F
494	195	2013-12-03	T	946	II	2	SL	0	2	M	0	0	0	1	0	0	0	KY	2	0	0	F
495	195	2013-12-03	T	946	II	2	SL	0	2	M	0	0	1	0	1	0	0	KY	2	0	0	F
496	195	2013-12-03	T	946	II	2	KY	0	2	F	0	0	1	0	1	0	0	SL	2	0	0	M
497	195	2013-12-03	T	946	II	2	SL	0	2	M	0	0	1	0	0	1	0	KY	2	0	0	F
498	196	2013-12-06	T	981	OI	1	OC	0	8	M	0	0	1	0	1	0	0	IN	1	-7	7	M
499	196	2013-12-06	T	981	OI	1	OC	0	8	M	0	0	1	0	0	1	0	IN	1	-7	7	M
500	197	2013-12-10	T	1102	II	1	SL	0	2	M	1	0	1	0	1	0	0	IN	1	-1	1	M
501	197	2013-12-10	T	1102	II	1	IN	0	1	M	0	0	0	1	0	0	0	SL	2	1	1	M
502	197	2013-12-10	T	1102	II	1	IN	0	1	M	0	0	0	1	0	0	0	SL	2	1	1	M
503	197	2013-12-10	T	1102	II	1	IN	0	1	M	0	0	0	1	0	0	0	SL	2	1	1	M
504	197	2013-12-10	T	1102	II	1	IN	0	1	M	0	0	0	1	0	0	0	SL	2	1	1	M
505	197	2013-12-10	T	1103	II	1	SL	0	2	M	1	0	1	0	1	0	0	IN	1	-1	1	M
506	197	2013-12-10	T	1102	II	1	IN	0	1	M	0	0	0	1	0	0	0	SL	2	1	1	M
507	197	2013-12-10	T	1102	II	1	IN	0	1	M	0	0	0	1	0	0	0	SL	2	1	1	M
508	198	2013-12-13	T	1128	IO	2	SL	0	2	M	0	0	1	0	0	1	0	SH	12	10	10	M
509	198	2013-12-13	T	1128	IO	2	SL	0	2	M	0	0	1	0	0	1	0	SH	12	10	10	M
510	198	2013-12-13	T	1128	IO	2	SL	0	2	M	0	0	1	0	0	1	0	SH	12	10	10	M
511	199	2013-12-10	T	1086	OI	1	BL	0	5	F	0	0	1	0	0	1	0	IN	1	-4	4	M
512	199	2013-12-10	T	1086	OI	1	BL	0	5	F	1	0	1	0	1	0	0	IN	1	-4	4	M
513	199	2013-12-10	T	1086	OI	1	BL	0	5	F	0	1	1	0	1	0	0	IN	1	-4	4	M
514	199	2013-12-10	T	1086	OI	1	BL	0	5	F	0	1	1	0	1	0	0	IN	1	-4	4	M
515	199	2013-12-10	T	1086	OI	1	BL	0	5	F	0	1	1	0	0	1	0	IN	1	-4	4	M
516	200	2013-12-13	T	1067	II	1	MH	0	2	F	0	0	1	0	0	1	0	KY	2	0	0	F
517	201	2013-12-07	T	1011	II	1	KY	0	2	F	1	0	1	0	0	1	0	MH	2	0	0	F
518	201	2013-12-07	T	1011	IO	1	KY	0	2	F	1	0	1	0	1	0	0	MB	15	13	13	F
519	201	2013-12-07	T	1011	OI	1	MB	0	15	F	1	0	1	0	0	1	0	KY	2	-13	13	F
520	202	2013-12-07	T	1013	OI	1	IS	1	43	M	0	0	1	0	0	1	0	IN	1	-42	42	M
521	202	2013-12-07	T	1013	IO	1	IN	1	1	M	0	0	1	0	0	1	0	IS	43	42	42	M
522	203	2013-12-07	T	1014	OI	2	IB	0	13	M	0	0	1	0	0	1	0	MH	2	-11	11	F
523	203	2013-12-07	T	1014	OI	2	IB	0	13	M	0	0	0	1	0	0	0	MH	2	-11	11	F
524	203	2013-12-07	T	1014	OI	2	MB	1	15	F	0	0	1	0	0	1	0	MH	2	-13	13	F
525	203	2013-12-07	T	1014	OI	2	MB	1	15	F	0	0	0	1	0	0	0	MH	2	-13	13	F
526	204	2013-12-07	T	1015	II	1	MH	0	2	F	1	0	1	0	1	0	0	KY	2	0	0	F
527	204	2013-12-07	T	1015	II	1	MH	0	2	F	1	0	1	0	0	1	0	KY	2	0	0	F
528	204	2013-12-07	T	1015	OI	1	KS	0	23	F	0	0	1	0	0	1	0	MH	2	-21	21	F
529	205	2013-12-09	T	1035	IO	1	SL	1	2	M	1	0	1	0	1	0	0	SM	48	46	46	F
530	205	2013-12-09	T	1035	IO	1	SL	1	2	M	0	0	1	0	0	1	0	SM	48	46	46	F
531	206	2013-12-10	T	1079	II	1	MH	0	2	F	1	0	0	1	0	0	0	IN	1	-1	1	M
532	206	2013-12-10	T	1079	OI	1	MB	0	15	F	0	0	1	0	0	1	0	IN	1	-14	14	M
533	206	2013-12-10	T	1079	OI	1	MB	0	15	F	0	0	1	0	0	1	0	IN	1	-14	14	M
534	206	2013-12-10	T	1079	IO	1	MH	0	2	F	0	0	1	0	0	1	0	IS	43	41	41	M
535	206	2013-12-10	T	1079	OI	1	IS	0	43	M	0	0	1	0	0	1	0	MH	2	-41	41	F
536	206	2013-12-10	T	1079	OI	1	MB	1	14	F	0	0	1	0	0	1	0	MH	2	-12	12	F
537	206	2013-12-10	T	1079	IO	1	MH	1	2	F	1	0	1	0	1	0	0	MB	15	13	13	F
538	206	2013-12-10	T	1079	II	1	IN	0	1	M	0	0	1	0	1	0	0	MH	2	1	1	F
539	206	2013-12-10	T	1079	II	1	IN	0	1	M	0	0	0	NA	0	0	0	MH	2	1	1	F
540	206	2013-12-10	T	1079	II	1	IN	0	1	M	0	0	1	0	0	1	0	MH	2	1	1	F
541	207	2013-12-10	T	1087	IO	1	IN	0	1	M	0	0	1	0	1	0	0	RV	9	8	8	M
542	207	2013-12-10	T	1087	OI	1	RV	0	9	M	0	0	1	0	0	1	0	IN	1	-8	8	M
543	207	2013-12-10	T	1087	IO	1	IN	1	1	M	0	0	1	0	0	1	0	IT	6	5	5	M
544	207	2013-12-10	T	1087	OI	1	IT	1	6	M	0	1	1	0	1	0	0	IN	1	-5	5	M
545	207	2013-12-10	T	1087	OI	1	IT	1	6	M	0	0	1	0	0	1	0	IN	1	-5	5	M
546	207	2013-12-10	T	1087	OI	1	RV	0	9	M	0	1	1	0	1	0	0	IN	1	-8	8	M
547	207	2013-12-10	T	1087	OI	1	RV	0	9	M	0	1	1	0	1	0	0	IN	1	-8	8	M
548	208	2013-12-10	T	1089	OI	1	BL	0	5	F	0	0	1	0	1	0	0	IN	1	-4	4	M
549	208	2013-12-10	T	1089	OI	1	BL	0	5	F	0	0	1	0	0	1	0	IN	1	-4	4	M
550	209	2013-12-10	T	1101	OI	1	IS	1	43	M	0	1	1	0	0	1	0	IN	1	-42	42	M
551	209	2013-12-10	T	1101	OI	1	IS	1	43	M	0	0	1	0	0	1	0	IN	1	-42	42	M
552	210	2013-12-13	T	1114	II	1	SL	0	2	M	0	0	1	0	1	0	0	MH	2	0	0	F
553	210	2013-12-13	T	1114	II	1	SL	0	2	M	0	0	1	0	1	0	0	MH	2	0	0	F
554	211	2013-03-10	K	76	OI	1	AJ	0	39	M	0	0	0	1	0	0	0	TR	1	-38	38	F
555	212	2013-03-17	K	157	IO	1	MM	1	1	F	0	0	1	0	0	1	0	ML	16	15	15	F
556	212	2013-03-17	K	157	IO	1	MM	1	1	F	0	0	1	0	0	1	0	ML	16	15	15	F
557	212	2013-03-17	K	157	IO	1	MM	1	1	F	0	0	0	1	0	0	0	ML	16	15	15	F
558	212	2013-03-17	K	157	IO	1	MM	1	1	F	0	0	0	1	0	0	0	ML	16	15	15	F
559	213	2013-03-17	K	213	IO	1	WZ	1	0	M	0	0	0	1	0	0	0	WA	22	22	22	F
560	213	2013-03-17	K	239	IO	1	TR	0	1	F	0	0	0	1	0	0	0	PB	18	17	17	M
561	213	2013-03-17	K	239	IO	1	TR	0	1	F	0	0	0	1	0	0	0	PB	18	17	17	M
562	213	2013-03-17	K	239	IO	1	TR	0	1	F	0	0	0	1	0	0	0	PB	18	17	17	M
563	214	2013-03-21	K	242	IO	1	TR	1	1	F	0	0	1	0	0	1	0	TS	8	7	7	F
564	214	2013-03-21	K	242	IO	1	TR	1	1	F	0	0	1	0	0	1	0	TS	8	7	7	F
565	214	2013-03-21	K	242	IO	1	TR	1	1	F	0	0	1	0	0	1	0	TS	8	7	7	F
566	215	2013-03-17	K	242	OI	1	TT	1	12	M	0	0	1	0	0	1	0	TR	1	-11	11	F
567	215	2013-03-17	K	242	OI	1	TT	1	12	M	0	0	1	0	0	1	0	TR	1	-11	11	F
568	215	2013-03-17	K	243	IO	1	TR	1	1	F	0	0	0	1	0	0	0	TT	12	11	11	M
569	216	2013-03-21	K	264	IO	1	TR	1	1	F	0	0	NA	NA	NA	NA	NA	TG	33	32	32	F
570	216	2013-03-21	K	264	IO	1	TR	1	1	F	0	0	1	0	0	1	0	TG	33	32	32	F
571	216	2013-03-21	K	261	IO	1	TR	1	1	F	0	0	1	0	1	0	0	TG	33	32	32	F
572	217	2013-03-21	K	250	IO	1	TR	1	1	F	0	0	0	1	0	0	0	TG	33	32	32	F
573	217	2013-03-21	K	250	IO	1	TR	1	1	F	0	0	0	1	0	0	0	TG	33	32	32	F
574	218	2013-03-21	K	266	OI	1	TG	1	33	F	0	0	1	0	0	1	0	TR	1	-32	32	F
575	219	2013-03-22	K	280	OI	1	TG	1	33	F	0	0	1	0	0	1	0	TR	1	-32	32	F
576	219	2013-03-22	K	280	OI	1	TG	1	33	F	0	0	1	0	0	1	0	TR	1	-32	32	F
577	219	2013-03-22	K	280	OI	1	TG	1	33	F	0	0	0	1	0	0	0	TR	1	-32	32	F
578	220	2013-03-22	K	288	OI	1	TG	1	33	F	1	0	1	0	0	1	0	TR	1	-32	32	F
579	220	2013-03-22	K	288	OI	1	TG	1	33	F	0	0	0	1	0	0	0	TR	1	-32	32	F
580	221	2013-03-24	K	304	OI	1	ML	1	16	F	0	0	0	1	0	0	0	MM	1	-15	15	F
581	222	2013-03-25	K	307	IO	1	TR	1	1	F	0	0	0	1	0	0	0	TG	33	32	32	F
582	222	2013-03-25	K	307	IO	1	TR	1	1	F	0	0	1	0	0	1	0	TG	33	32	32	F
583	223	2013-03-25	K	308	IO	2	TR	0	1	F	0	0	0	1	0	0	0	MN	4	3	3	M
584	223	2013-03-25	K	308	IO	2	TR	0	1	F	0	0	0	1	0	0	0	MN	4	3	3	M
585	224	2013-03-25	K	309	OI	2	TS	1	8	F	0	0	0	1	0	0	0	TR	1	-7	7	F
586	224	2013-03-25	K	309	IO	2	TR	0	1	F	0	0	1	0	0	1	0	MN	4	3	3	M
587	224	2013-03-25	K	309	OI	2	MN	0	4	M	0	0	1	0	1	0	0	TR	1	-3	3	F
588	224	2013-03-25	K	309	OI	2	MN	0	4	M	0	0	1	0	0	1	0	TR	1	-3	3	F
589	224	2013-03-25	K	309	IO	2	TR	0	1	F	0	0	1	0	0	1	0	MN	4	3	3	M
590	224	2013-03-25	K	310	IO	2	TR	0	1	F	1	0	1	0	0	1	0	MN	4	3	3	M
591	224	2013-03-25	K	311	OI	2	MN	0	4	M	0	0	1	0	1	0	0	TR	1	-3	3	F
592	224	2013-03-25	K	311	IO	2	TR	0	1	F	0	0	1	0	1	0	0	MN	4	3	3	M
593	224	2013-03-25	K	311	IO	2	TR	0	1	F	0	0	0	1	0	0	0	MN	4	3	3	M
594	224	2013-03-25	K	311	IO	2	TR	0	1	F	0	0	1	0	1	0	0	MN	4	3	3	M
595	224	2013-03-25	K	311	OI	2	MN	0	4	M	0	0	1	0	1	0	0	TR	1	-3	3	F
596	224	2013-03-25	K	311	IO	2	TR	0	1	F	0	0	1	0	1	0	0	MN	4	3	3	M
597	224	2013-03-25	K	312	IO	2	TR	0	1	F	1	0	1	0	1	0	0	MN	4	3	3	M
598	224	2013-03-25	K	312	IO	2	TR	0	1	F	1	0	1	0	1	0	0	MN	4	3	3	M
599	225	2013-03-25	K	327	OI	1	TT	1	12	M	0	1	1	0	1	0	0	TR	1	-11	11	F
600	225	2013-03-25	K	327	OI	1	TT	1	12	M	0	1	1	0	1	0	0	TR	1	-11	11	F
601	226	2013-03-25	K	335	IO	1	TR	1	1	F	0	0	1	0	1	0	0	TG	33	32	32	F
602	226	2013-03-25	K	335	OI	1	TG	1	33	F	0	0	0	1	0	0	0	TR	1	-32	32	F
603	227	2013-03-26	K	345	IO	2	WC	0	4	M	0	0	1	0	0	1	0	TU	53	49	49	M
604	228	2013-03-26	K	358	IO	2	WC	0	4	M	0	0	1	0	0	0	1	TT	12	8	8	M
605	228	2013-03-26	K	358	IO	2	WC	0	4	M	0	0	1	0	0	0	1	TT	12	8	8	M
606	229	2013-03-26	K	359	IO	3	WC	1	4	M	0	0	0	1	0	0	0	WI	21	17	17	F
607	229	2013-03-26	K	359	IO	3	WC	1	4	M	0	0	0	1	0	0	0	WI	21	17	17	F
608	230	2013-03-29	K	384	OI	1	OL	0	4	F	0	0	0	1	0	0	0	OB	1	-3	3	M
609	230	2013-03-29	K	384	IO	1	OB	0	1	M	0	0	1	0	0	1	0	OL	4	3	3	M
610	230	2013-03-29	K	384	IO	1	OB	0	1	M	0	0	1	0	0	1	0	OL	4	3	3	M
611	230	2013-03-29	K	384	IO	1	OB	0	1	M	0	0	1	0	1	0	0	OL	4	3	3	M
612	230	2013-03-29	K	384	OI	1	OL	0	4	F	0	1	1	0	1	0	0	OB	1	-3	3	M
613	230	2013-03-29	K	384	OI	1	OL	0	4	F	0	1	1	0	1	0	0	OB	1	-3	3	M
614	230	2013-03-29	K	385	OI	1	OL	0	4	F	0	0	1	0	1	0	0	OB	1	-3	3	M
615	230	2013-03-29	K	385	OI	1	OL	0	4	F	0	0	1	0	1	0	0	OB	1	-3	3	M
616	230	2013-03-29	K	385	OI	1	OL	0	4	F	0	0	1	0	0	1	0	OB	1	-3	3	M
617	230	2013-03-29	K	385	OI	1	OL	0	4	F	0	1	1	0	1	0	0	OB	1	-3	3	M
618	230	2013-03-29	K	385	OI	1	OL	0	4	F	0	1	1	0	1	0	0	OB	1	-3	3	M
619	230	2013-03-29	K	385	IO	1	OB	0	1	M	0	0	1	0	0	1	0	OL	4	3	3	M
620	230	2013-03-29	K	385	IO	1	OB	0	1	M	0	0	0	1	0	0	0	OL	4	3	3	M
621	230	2013-03-29	K	385	IO	1	OB	0	1	M	0	0	1	0	1	0	0	OL	4	3	3	M
622	230	2013-03-29	K	385	IO	1	OB	0	1	M	0	0	1	0	0	1	0	OL	4	3	3	M
623	231	2013-03-29	K	405	OI	1	OL	0	4	F	0	0	1	0	1	0	0	OB	1	-3	3	M
624	231	2013-03-29	K	405	OI	2	OL	0	4	F	0	0	1	0	1	0	0	OB	1	-3	3	M
625	231	2013-03-29	K	405	IO	2	OL	0	4	F	0	0	0	1	0	0	0	OT	15	11	11	F
626	231	2013-03-29	K	405	IO	2	OL	0	4	F	0	1	1	0	1	0	0	OT	15	11	11	F
627	231	2013-03-29	K	405	IO	2	OB	0	1	M	0	0	1	0	0	1	0	OL	4	3	3	M
628	231	2013-03-29	K	405	IO	2	OB	0	1	M	0	0	1	0	0	1	0	OL	4	3	3	M
629	231	2013-03-29	K	405	IO	2	OB	0	1	M	0	0	1	0	0	1	0	OL	4	3	3	M
630	231	2013-03-29	K	405	IO	2	OB	0	1	M	0	0	1	0	0	1	0	OL	4	3	3	M
631	231	2013-03-29	K	405	IO	2	OB	0	1	M	0	0	0	NA	0	0	0	OL	4	3	3	M
632	231	2013-03-29	K	405	OI	2	OT	0	15	F	0	1	1	0	0	1	0	OL	4	-11	11	M
633	232	2013-03-29	K	409	OI	2	OL	0	4	F	1	0	1	0	0	0	1	OB	1	-3	3	M
634	232	2013-03-29	K	409	OI	2	OL	0	4	F	0	0	1	0	1	0	0	OB	1	-3	3	M
635	232	2013-03-29	K	409	OI	2	OL	0	4	F	0	0	0	1	0	0	0	OB	1	-3	3	M
636	233	2013-03-29	K	410	OI	1	OT	1	15	F	0	0	1	0	0	1	0	OB	1	-14	14	M
637	234	2013-03-29	K	410	IO	2	OB	0	1	M	0	0	1	0	0	1	0	OL	4	3	3	M
638	234	2013-03-29	K	410	IO	2	OB	0	1	M	0	0	1	0	0	1	0	OL	4	3	3	M
639	234	2013-03-29	K	410	IO	2	OB	0	1	M	0	0	1	0	0	1	0	OL	4	3	3	M
640	234	2013-03-29	K	410	IO	2	OB	0	1	M	0	0	1	0	0	1	0	OL	4	3	3	M
641	234	2013-03-29	K	410	IO	2	OB	0	1	M	0	0	1	0	0	1	0	OL	4	3	3	M
642	234	2013-03-29	K	410	IO	2	OB	0	1	M	0	0	0	1	0	0	0	OL	4	3	3	M
643	234	2013-03-29	K	410	IO	2	OB	0	1	M	0	0	1	0	0	1	0	OL	4	3	3	M
644	234	2013-03-29	K	411	IO	2	OB	0	1	M	0	0	1	0	0	1	0	OL	4	3	3	M
645	235	2013-03-29	K	416	OI	1	OT	1	15	F	1	0	1	0	0	1	0	OB	1	-14	14	M
646	236	2013-03-29	K	417	IO	1	OB	0	1	M	0	0	1	0	0	1	0	OL	4	3	3	M
647	236	2013-03-29	K	417	OI	1	OL	0	4	F	0	0	1	0	1	0	0	OB	1	-3	3	M
648	236	2013-03-29	K	417	IO	1	OB	0	1	M	0	0	1	0	1	0	0	OL	4	3	3	M
649	236	2013-03-29	K	417	OI	1	OL	0	4	F	0	0	1	0	0	1	0	OB	1	-3	3	M
650	236	2013-03-29	K	417	IO	1	OB	0	1	M	0	0	1	0	1	0	0	OL	4	3	3	M
651	236	2013-03-29	K	417	IO	1	OB	0	1	M	0	0	1	0	1	0	0	OL	4	3	3	M
652	237	2013-04-02	K	455	IO	1	WZ	1	0	M	0	0	0	1	0	0	0	WA	22	22	22	F
653	237	2013-04-02	K	455	II	1	WZ	1	0	M	0	0	0	1	0	0	0	WZ	0	0	0	M
654	238	2013-04-01	K	430	OI	1	ML	1	16	F	1	0	1	0	0	1	0	MM	1	-15	15	F
655	238	2013-04-01	K	430	OI	1	ML	1	16	F	1	0	1	0	0	1	0	MM	1	-15	15	F
656	238	2013-04-01	K	430	OI	1	ML	1	16	F	1	0	1	0	1	0	0	MM	1	-15	15	F
657	239	2013-04-01	K	439	IO	1	WZ	1	0	M	0	0	0	1	0	0	0	WA	22	22	22	F
658	239	2013-04-01	K	439	IO	1	WZ	1	0	M	0	0	1	0	0	1	0	WA	22	22	22	F
659	239	2013-04-01	K	439	IO	1	WZ	1	0	M	0	0	0	NA	0	0	0	WA	22	22	22	F
660	239	2013-04-01	K	439	IO	1	WZ	1	0	M	0	0	0	NA	0	0	0	WA	22	22	22	F
661	239	2013-04-01	K	439	OI	1	WA	1	22	F	0	0	0	1	0	0	0	WZ	0	-22	22	M
662	239	2013-04-01	K	439	IO	1	WZ	1	0	M	0	0	1	0	0	1	0	WA	22	22	22	F
663	239	2013-04-01	K	439	IO	1	WZ	1	0	M	0	0	1	0	0	1	0	WA	22	22	22	F
664	239	2013-04-01	K	439	IO	1	WZ	1	0	M	0	0	1	0	0	1	0	WA	22	22	22	F
665	240	2013-04-01	K	443	IO	1	WZ	1	0	M	0	0	0	1	0	0	0	WA	22	22	22	F
666	240	2013-04-01	K	443	IO	1	WZ	1	0	M	0	0	0	1	0	0	0	WA	22	22	22	F
667	240	2013-04-01	K	443	IO	1	WZ	1	0	M	0	0	0	1	0	0	0	WA	22	22	22	F
668	240	2013-04-01	K	443	OI	1	WA	1	22	F	0	0	1	0	0	1	0	WZ	0	-22	22	M
669	240	2013-04-01	K	443	IO	1	WZ	1	0	M	0	0	1	0	0	1	0	WA	22	22	22	F
670	240	2013-04-01	K	443	IO	1	WZ	1	0	M	0	0	1	0	0	1	0	WA	22	22	22	F
671	240	2013-04-01	K	443	IO	1	WZ	1	0	M	0	0	0	1	0	0	0	WA	22	22	22	F
672	240	2013-04-01	K	443	OI	1	WA	1	22	F	0	0	1	0	0	1	0	WZ	0	-22	22	M
673	240	2013-04-01	K	443	IO	1	WZ	1	0	M	0	0	0	1	0	0	0	WA	22	22	22	F
674	240	2013-04-01	K	443	IO	1	WZ	1	0	M	0	0	1	0	0	1	0	WA	22	22	22	F
675	241	2013-04-03	K	459	IO	1	TR	1	1	F	0	0	1	0	0	1	0	TG	33	32	32	F
676	241	2013-04-03	K	459	IO	1	TR	1	1	F	0	0	1	0	1	0	0	TG	33	32	32	F
677	241	2013-04-03	K	459	IO	1	TR	1	1	F	0	0	1	0	0	1	0	TG	33	32	32	F
678	242	2013-04-03	K	469	IO	1	TR	1	1	F	0	0	1	0	0	1	0	TG	33	32	32	F
679	243	2013-04-03	K	470	OI	1	TT	1	12	M	0	1	1	0	1	0	0	TR	1	-11	11	F
680	243	2013-04-03	K	470	OI	1	TT	1	12	M	0	1	1	0	1	0	0	TR	1	-11	11	F
681	244	2013-04-06	K	484	IO	1	MM	1	1	F	0	0	0	1	0	0	0	ML	16	15	15	F
682	244	2013-04-06	K	484	IO	1	MM	1	1	F	0	0	1	0	0	1	0	ML	16	15	15	F
683	244	2013-04-06	K	484	IO	1	MM	1	1	F	0	0	0	1	0	0	0	ML	16	15	15	F
684	244	2013-04-06	K	484	IO	1	MM	1	1	F	0	0	1	0	0	1	0	ML	16	15	15	F
685	245	2013-04-05	K	473	OI	1	ML	1	16	F	1	0	1	0	0	1	0	MM	1	-15	15	F
686	245	2013-04-05	K	473	OI	1	ML	1	16	F	1	0	1	0	0	1	0	MM	1	-15	15	F
687	246	2013-04-06	K	494	IO	1	WZ	1	0	M	0	0	1	0	0	1	0	WA	22	22	22	F
688	246	2013-04-06	K	494	IO	1	WZ	1	0	M	0	0	0	1	0	0	0	WA	22	22	22	F
689	246	2013-04-06	K	494	IO	1	WZ	1	0	M	0	0	1	0	0	1	0	WA	22	22	22	F
690	246	2013-04-06	K	494	IO	1	WZ	1	0	M	0	0	1	0	0	1	0	WA	22	22	22	F
691	246	2013-04-06	K	494	IO	1	WZ	1	0	M	0	0	1	0	1	0	0	WA	22	22	22	F
692	247	2013-04-08	K	503	OI	1	MN	0	4	M	0	0	1	0	0	1	0	LL	0	-4	4	F
693	248	2013-04-08	K	504	IO	3	MN	0	4	M	0	0	1	0	0	0	1	NP	13	9	9	F
694	248	2013-04-08	K	504	IO	3	MN	0	4	M	0	0	1	0	0	0	1	NP	13	9	9	F
695	248	2013-04-08	K	504	IO	3	MN	0	4	M	0	0	1	0	1	0	0	NP	13	9	9	F
696	248	2013-04-08	K	507	OI	3	NP	0	13	F	0	0	1	0	0	1	0	MN	4	-9	9	M
697	248	2013-04-08	K	507	OI	3	NP	0	13	F	0	0	1	0	0	1	0	MN	4	-9	9	M
698	249	2013-04-08	K	505	IO	3	MN	0	4	M	0	0	1	0	0	0	1	OM	7	3	3	F
699	249	2013-04-08	K	505	IO	3	MN	0	4	M	0	0	1	0	1	0	0	OM	7	3	3	F
700	249	2013-04-08	K	505	IO	3	MN	0	4	M	0	0	1	0	1	0	0	OM	7	3	3	F
701	249	2013-04-08	K	505	IO	3	MN	0	4	M	0	0	1	0	1	0	0	OM	7	3	3	F
702	250	2013-04-08	K	508	OI	1	MX	0	15	M	0	0	1	0	0	1	0	WZ	0	-15	15	M
703	251	2013-04-08	K	508	OI	2	MN	0	4	M	0	0	1	0	0	1	0	WZ	0	-4	4	M
704	252	2013-04-08	K	508	OI	2	MN	0	4	M	0	0	1	0	0	1	0	TR	1	-3	3	F
705	252	2013-04-08	K	508	OI	2	MN	0	4	M	0	0	0	NA	0	0	0	TR	1	-3	3	F
706	253	2013-04-08	K	508	OI	2	TG	1	33	F	0	0	1	0	0	1	0	TR	1	-32	32	F
707	253	2013-04-08	K	508	OI	2	TG	1	33	F	0	0	0	NA	0	0	0	TR	1	-32	32	F
708	254	2013-04-08	K	508	OI	1	MX	0	15	M	0	1	1	0	1	0	0	WZ	0	-15	15	M
709	255	2013-04-08	K	509	OI	2	MN	0	4	M	0	0	1	0	0	1	0	TR	1	-3	3	F
710	255	2013-04-08	K	509	IO	2	MN	0	4	M	0	0	1	0	1	0	0	OM	7	3	3	F
711	255	2013-04-08	K	509	OI	2	OM	0	7	F	0	0	1	0	1	0	0	MN	4	-3	3	M
712	255	2013-04-08	K	509	IO	2	MN	0	4	M	0	0	1	0	1	0	0	OM	7	3	3	F
713	256	2013-04-08	K	512	II	1	WZ	0	0	M	0	0	1	0	1	0	0	TR	1	1	1	F
714	256	2013-04-08	K	512	IO	2	TR	0	1	F	0	0	1	0	1	0	0	MN	4	3	3	M
715	256	2013-04-08	K	512	IO	2	TR	0	1	F	0	0	1	0	1	0	0	MN	4	3	3	M
716	256	2013-04-08	K	512	IO	2	WZ	0	0	M	0	0	1	0	0	1	0	MN	4	4	4	M
717	256	2013-04-08	K	512	OI	2	MN	0	4	M	0	0	1	0	1	0	0	WZ	0	-4	4	M
718	256	2013-04-08	K	512	OI	2	MN	0	4	M	0	0	1	0	1	0	0	WZ	0	-4	4	M
719	257	2013-04-08	K	512	II	2	MM	0	1	F	0	0	0	1	0	0	0	TR	1	0	0	F
720	257	2013-04-08	K	513	II	1	MM	0	1	F	0	0	0	1	0	0	0	TR	1	0	0	F
721	258	2013-04-08	K	514	IO	1	TR	1	1	F	0	0	0	1	0	0	0	TG	33	32	32	F
722	258	2013-04-08	K	514	IO	1	TR	0	1	F	0	0	1	0	0	1	0	ML	16	15	15	F
723	257	2013-04-08	K	515	II	1	TR	0	1	F	0	0	1	0	1	0	0	MM	1	0	0	F
724	257	2013-04-08	K	515	II	1	TR	0	1	F	0	0	1	0	1	0	0	MM	1	0	0	F
725	257	2013-04-08	K	515	II	1	TR	0	1	F	0	0	1	0	1	0	0	WZ	0	-1	1	M
726	257	2013-04-08	K	515	II	1	MM	0	1	F	0	0	1	0	0	1	0	TR	1	0	0	F
727	257	2013-04-08	K	515	II	1	WZ	0	0	M	0	0	1	0	1	0	0	MM	1	1	1	F
728	257	2013-04-08	K	515	II	1	MM	0	1	F	0	0	0	1	0	0	0	WZ	0	-1	1	M
729	257	2013-04-08	K	515	IO	1	MM	0	1	F	0	0	0	1	0	0	0	WA	22	21	21	F
730	257	2013-04-08	K	515	II	1	MM	0	1	F	0	0	1	0	0	1	0	WZ	0	-1	1	M
731	257	2013-04-08	K	515	OI	1	ML	0	16	F	0	0	1	0	0	1	0	TR	1	-15	15	F
732	257	2013-04-08	K	515	II	1	MM	0	1	F	0	0	1	0	1	0	0	TR	1	0	0	F
733	257	2013-04-08	K	515	II	1	MM	0	1	F	0	0	0	1	0	0	0	TR	1	0	0	F
734	257	2013-04-08	K	515	II	1	MM	0	1	F	0	0	1	0	1	0	0	TR	1	0	0	F
735	257	2013-04-08	K	516	OI	1	ML	1	16	F	0	0	1	0	0	1	0	MM	1	-15	15	F
736	257	2013-04-08	K	516	II	1	WZ	0	0	M	1	0	1	0	0	1	0	TR	1	1	1	F
737	257	2013-04-08	K	516	II	1	WZ	0	0	M	1	0	1	0	1	0	0	TR	1	1	1	F
738	258	2013-04-08	K	516	OI	1	WA	1	22	F	1	0	1	0	0	1	0	WZ	0	-22	22	M
739	258	2013-04-08	K	516	OI	1	WA	1	22	F	0	0	1	0	0	1	0	WZ	0	-22	22	M
740	257	2013-04-08	K	516	II	1	TR	0	1	F	1	0	1	0	0	1	0	MM	1	0	0	F
741	257	2013-04-08	K	516	OI	1	WA	1	22	F	0	0	1	0	0	1	0	TR	1	-21	21	F
742	257	2013-04-08	K	516	IO	1	TR	0	1	F	0	0	1	0	0	1	0	MN	4	3	3	M
743	257	2013-04-08	K	516	IO	1	MM	1	1	F	0	0	1	0	0	1	0	ML	16	15	15	F
744	257	2013-04-08	K	517	IO	2	TR	0	1	F	0	0	1	0	1	0	0	MN	4	3	3	M
745	257	2013-04-08	K	517	IO	2	TR	0	1	F	0	0	0	NA	0	0	0	MN	4	3	3	M
746	258	2013-04-08	K	517	IO	3	MN	0	4	M	0	0	1	0	1	0	0	TS	8	4	4	F
747	258	2013-04-08	K	517	IO	3	MN	0	4	M	0	0	1	0	0	1	0	TS	8	4	4	F
748	258	2013-04-08	K	518	IO	3	MN	0	4	M	0	0	0	1	0	0	0	TS	8	4	4	F
749	258	2013-04-08	K	518	IO	3	MN	0	4	M	0	0	1	0	0	1	0	TS	8	4	4	F
750	258	2013-04-08	K	518	IO	3	MN	0	4	M	0	0	0	NA	0	0	0	TS	8	4	4	F
751	259	2013-04-09	K	528	OI	1	MU	1	43	F	0	0	0	1	0	0	0	MN	4	-39	39	M
752	259	2013-04-09	K	528	OI	1	MU	1	43	F	0	0	0	1	0	0	0	MN	4	-39	39	M
753	260	2013-04-09	K	531	IO	1	MN	0	4	M	0	0	1	0	0	1	0	OM	7	3	3	F
754	261	2013-04-10	K	561	OI	1	WC	0	4	M	0	0	0	1	0	0	0	WZ	0	-4	4	M
755	261	2013-04-10	K	561	IO	1	WZ	0	0	M	0	0	1	0	0	1	0	WC	4	4	4	M
756	261	2013-04-10	K	561	OI	1	WA	0	22	F	0	0	1	0	0	1	0	WC	4	-18	18	M
757	262	2013-04-30	K	595	OI	1	MU	1	43	F	0	0	1	0	0	1	0	MN	4	-39	39	M
758	262	2013-04-30	K	595	IO	1	MN	1	4	M	0	0	1	0	0	1	0	MU	43	39	39	F
759	263	2013-05-02	K	599	IO	1	OB	0	1	M	0	0	0	1	0	0	0	OL	4	3	3	M
760	264	2013-04-09	K	536	IO	2	MN	0	4	M	0	0	0	1	0	0	0	OM	7	3	3	F
761	264	2013-04-09	K	536	OI	2	OM	0	7	F	0	0	1	0	1	0	0	MN	4	-3	3	M
762	264	2013-04-09	K	536	OI	2	OM	0	7	F	0	0	1	0	1	0	0	MN	4	-3	3	M
763	265	2013-04-10	K	552	II	1	WZ	0	0	M	0	0	1	0	1	0	0	MM	1	1	1	F
764	265	2013-04-10	K	552	II	1	WZ	0	0	M	0	0	1	0	0	1	0	MM	1	1	1	F
765	265	2013-04-10	K	552	II	1	MM	0	1	F	0	0	0	1	0	0	0	WZ	0	-1	1	M
766	265	2013-04-10	K	552	II	1	MM	0	1	F	0	0	0	1	0	0	0	WZ	0	-1	1	M
767	265	2013-04-10	K	552	II	1	WZ	0	0	M	0	0	1	0	1	0	0	MM	1	1	1	F
768	265	2013-04-10	K	552	OI	1	WE	1	5	F	0	0	1	0	0	1	0	WZ	0	-5	5	M
769	265	2013-04-10	K	552	II	1	MM	0	1	F	0	0	1	0	0	1	0	WZ	0	-1	1	M
770	265	2013-04-10	K	552	II	1	MM	0	1	F	0	0	1	0	1	0	0	WZ	0	-1	1	M
771	265	2013-04-10	K	552	OI	1	WE	0	5	F	0	0	1	0	0	1	0	MM	1	-4	4	F
772	265	2013-04-10	K	552	OI	1	ML	0	16	F	0	0	1	0	0	1	0	WZ	0	-16	16	M
773	265	2013-04-10	K	552	II	1	MM	0	1	F	0	0	1	0	1	0	0	WZ	0	-1	1	M
774	265	2013-04-10	K	552	II	1	MM	0	1	F	0	0	1	0	1	0	0	WZ	0	-1	1	M
775	265	2013-04-10	K	552	II	1	MM	0	1	F	0	0	1	0	1	0	0	WZ	0	-1	1	M
776	265	2013-04-10	K	552	II	1	WZ	0	0	M	1	0	1	0	0	0	1	MM	1	1	1	F
777	265	2013-04-10	K	552	II	1	MM	0	1	F	0	0	1	0	1	0	0	WZ	0	-1	1	M
778	265	2013-04-10	K	553	II	1	MM	0	1	F	0	0	1	0	1	0	0	WZ	0	-1	1	M
779	265	2013-04-10	K	554	II	1	MM	0	1	F	0	0	1	0	0	1	0	WZ	0	-1	1	M
780	265	2013-04-10	K	554	OI	1	WE	0	5	F	0	0	1	0	0	1	0	MM	1	-4	4	F
781	265	2013-04-10	K	554	OI	1	WE	0	5	F	0	0	1	0	0	1	0	MM	1	-4	4	F
782	265	2013-04-10	K	554	IO	1	MM	0	1	F	0	0	0	1	0	0	0	WE	5	4	4	F
783	265	2013-04-10	K	554	IO	1	MM	0	1	F	0	0	0	1	0	0	0	WE	5	4	4	F
784	265	2013-04-10	K	554	II	1	MM	0	1	F	0	0	1	0	1	0	0	WZ	0	-1	1	M
785	265	2013-04-10	K	554	II	1	MM	0	1	F	0	0	1	0	1	0	0	WZ	0	-1	1	M
786	265	2013-04-10	K	555	OI	1	WE	1	5	F	0	0	0	1	0	0	0	WZ	0	-5	5	M
787	266	2013-04-11	K	578	IO	2	TR	0	1	F	0	0	1	0	1	0	0	NP	13	12	12	F
788	266	2013-04-11	K	578	OI	2	NP	0	13	F	0	0	1	0	1	0	0	TR	1	-12	12	F
789	266	2013-04-11	K	578	IO	2	TR	0	1	F	0	0	1	0	0	1	0	NP	13	12	12	F
790	266	2013-04-11	K	578	IO	2	TR	0	1	F	0	0	1	0	0	1	0	NP	13	12	12	F
791	266	2013-04-11	K	578	IO	2	TR	0	1	F	0	0	0	NA	0	0	0	NP	13	12	12	F
792	267	2013-05-05	K	609	OI	1	OL	0	4	F	0	0	1	0	1	0	0	TR	1	-3	3	F
793	267	2013-05-05	K	609	OI	1	AJ	0	39	M	0	0	1	0	0	1	0	TR	1	-38	38	F
794	267	2013-05-05	K	609	IO	1	TR	0	1	F	0	0	0	1	0	0	0	OL	4	3	3	M
795	267	2013-05-05	K	609	OI	1	AJ	0	39	M	0	0	1	0	0	1	0	TR	1	-38	38	F
796	268	2013-05-05	K	611	IO	1	TR	1	1	F	1	0	0	1	0	0	0	TG	33	32	32	F
797	268	2013-05-05	K	611	OI	1	TG	1	33	F	0	0	1	0	1	0	0	TR	1	-32	32	F
798	270	2013-05-05	K	611	IO	1	TR	0	1	F	0	0	1	0	1	0	0	UN	8	7	7	M
799	270	2013-05-05	K	611	IO	1	TR	0	1	F	0	0	1	0	0	1	0	BB	47	46	46	M
800	270	2013-05-05	K	611	IO	1	TR	0	1	F	0	0	1	0	0	1	0	BB	47	46	46	M
801	271	2013-05-07	K	626	OI	2	TU	0	53	M	0	0	1	0	0	1	0	WC	4	-49	49	M
802	272	2013-05-07	K	631	IO	2	OL	1	4	F	0	0	1	0	0	1	0	OU	35	31	31	F
803	273	2013-05-07	K	639	IO	3	WC	0	4	M	0	0	0	1	0	0	0	NP	13	9	9	F
804	273	2013-05-07	K	639	IO	3	WC	0	4	M	1	0	0	1	0	0	0	NP	13	9	9	F
805	274	2013-05-08	K	647	IO	1	WC	0	4	M	0	0	0	1	0	0	0	TU	53	49	49	M
806	274	2013-05-08	K	647	OI	1	TU	0	53	M	0	0	1	0	0	1	0	WC	4	-49	49	M
807	274	2013-05-08	K	647	IO	2	WC	0	4	M	0	0	0	1	0	0	0	TU	53	49	49	M
808	274	2013-05-08	K	647	IO	2	WC	0	4	M	0	0	1	0	1	0	0	TU	53	49	49	M
809	274	2013-05-08	K	647	IO	2	WC	0	4	M	0	0	1	0	1	0	0	TU	53	49	49	M
810	275	2013-05-08	K	650	IO	2	WC	0	4	M	1	0	1	0	0	0	1	OM	7	3	3	F
811	275	2013-05-08	K	650	IO	2	WC	0	4	M	0	0	0	NA	0	0	0	OM	7	3	3	F
812	275	2013-05-08	K	650	IO	2	WC	0	4	M	0	0	1	0	0	1	0	OM	7	3	3	F
813	276	2013-05-10	K	690	IO	2	WC	0	4	M	0	0	1	0	1	0	0	TT	12	8	8	M
814	276	2013-05-10	K	690	IO	2	WC	0	4	M	0	0	1	0	1	0	0	TT	12	8	8	M
815	276	2013-05-10	K	690	IO	2	TR	0	1	F	0	0	1	0	1	0	0	WC	4	3	3	M
816	276	2013-05-10	K	690	IO	2	TR	0	1	F	0	0	1	0	0	1	0	WC	4	3	3	M
817	276	2013-05-10	K	690	II	3	TS	0	8	F	0	0	0	1	0	0	0	WC	4	-4	4	M
818	276	2013-05-10	K	690	IO	3	WC	0	4	M	0	0	1	0	1	0	0	TS	8	4	4	F
819	276	2013-05-10	K	690	IO	3	WC	0	4	M	0	0	1	0	1	0	0	TS	8	4	4	F
820	276	2013-05-10	K	690	IO	3	WC	0	4	M	0	0	0	NA	0	0	0	TS	8	4	4	F
821	277	2013-05-10	K	691	OI	1	TS	1	8	F	0	1	1	0	1	0	0	TR	1	-7	7	F
822	277	2013-05-10	K	691	IO	1	TR	1	1	F	0	0	1	0	1	0	0	TS	8	7	7	F
823	277	2013-05-10	K	691	IO	1	TR	1	1	F	0	0	1	0	1	0	0	TS	8	7	7	F
824	278	2013-05-10	K	692	OI	2	WC	0	4	M	0	0	1	0	1	0	0	TR	1	-3	3	F
825	278	2013-05-10	K	693	IO	2	TR	0	1	F	0	0	1	0	0	1	0	WC	4	3	3	M
826	278	2013-05-10	K	693	IO	2	TR	0	1	F	0	0	1	0	1	0	0	WC	4	3	3	M
827	278	2013-05-10	K	693	OI	2	WC	0	4	M	0	0	1	0	1	0	0	TR	1	-3	3	F
828	278	2013-05-10	K	693	IO	3	WC	0	4	M	0	0	1	0	1	0	0	TS	8	4	4	F
829	279	2013-05-10	K	694	OI	1	TG	1	33	F	0	0	1	0	0	1	0	TR	1	-32	32	F
830	279	2013-05-10	K	694	OI	1	TG	1	33	F	0	0	1	0	0	1	0	TR	1	-32	32	F
831	280	2013-05-10	K	695	OI	1	TS	1	8	F	0	0	1	0	0	1	0	TR	1	-7	7	F
832	280	2013-05-10	K	695	IO	1	TR	1	1	F	1	0	1	0	0	1	0	TT	12	11	11	M
833	280	2013-05-10	K	695	IO	1	TR	1	1	F	0	0	1	0	0	1	0	TS	8	7	7	F
834	280	2013-05-10	K	695	IO	1	TR	1	1	F	0	0	1	0	0	1	0	TS	8	7	7	F
835	280	2013-05-10	K	695	OI	1	TS	1	8	F	0	0	1	0	0	1	0	TR	1	-7	7	F
836	280	2013-05-10	K	695	OI	1	TS	1	8	F	0	0	1	0	0	1	0	TR	1	-7	7	F
837	280	2013-05-10	K	696	OI	1	TS	1	8	F	0	0	1	0	0	1	0	TR	1	-7	7	F
838	280	2013-05-10	K	697	OI	1	TS	1	8	F	1	0	1	0	0	1	0	TR	1	-7	7	F
839	280	2013-05-10	K	697	OI	1	TS	1	8	F	1	0	1	0	0	1	0	TR	1	-7	7	F
840	281	2013-05-05	K	618	IO	1	OB	0	1	M	0	0	0	1	0	0	0	TS	8	7	7	F
841	282	2013-05-05	K	622	IO	1	OB	0	1	M	0	0	1	0	0	1	0	NP	13	12	12	F
842	282	2013-05-05	K	622	IO	1	OB	0	1	M	0	0	1	0	0	1	0	NP	13	12	12	F
843	283	2013-05-08	K	651	IO	3	WC	0	4	M	0	0	0	1	0	0	0	ST	58	54	54	M
845	284	2013-05-13	K	723	OI	2	OM	0	7	F	0	0	0	1	0	0	0	OB	1	-6	6	M
846	284	2013-05-13	K	723	OI	2	OM	0	7	F	0	0	0	1	0	0	0	OB	1	-6	6	M
847	284	2013-05-13	K	723	IO	3	QV	0	4	M	0	0	1	0	0	1	0	OM	7	3	3	F
848	284	2013-05-13	K	723	IO	3	QV	0	4	M	0	0	1	0	1	0	0	OM	7	3	3	F
849	284	2013-05-13	K	723	IO	3	QV	0	4	M	1	0	1	0	0	0	1	OM	7	3	3	F
850	284	2013-05-13	K	723	OI	3	OM	0	7	F	1	0	0	1	0	0	0	QV	4	-3	3	M
851	285	2013-05-13	K	724	IO	1	OB	0	1	M	0	0	1	0	1	0	0	OM	7	6	6	F
852	285	2013-05-13	K	724	OI	1	OM	0	7	F	0	0	1	0	0	1	0	OB	1	-6	6	M
853	285	2013-05-13	K	724	IO	1	OB	0	1	M	0	0	1	0	1	0	0	OM	7	6	6	F
854	286	2013-05-13	K	730	OI	1	OM	0	7	F	0	0	1	0	0	1	0	OB	1	-6	6	M
855	286	2013-05-13	K	730	OI	1	OM	0	7	F	0	0	1	0	0	1	0	OB	1	-6	6	M
856	286	2013-05-13	K	730	OI	1	OM	0	7	F	0	0	1	0	0	1	0	OB	1	-6	6	M
857	287	2013-05-13	K	744	II	2	OL	0	4	F	0	0	1	0	0	1	0	QV	4	0	0	M
858	287	2013-05-13	K	744	II	3	OL	0	4	F	0	0	1	0	0	1	0	QV	4	0	0	M
859	287	2013-05-13	K	744	II	3	OL	0	4	F	0	0	1	0	0	1	0	QV	4	0	0	M
860	287	2013-05-13	K	744	OI	3	QV	0	4	M	1	0	1	0	0	0	1	OB	1	-3	3	M
861	287	2013-05-13	K	744	OI	3	QV	0	4	M	1	0	1	0	0	0	1	OB	1	-3	3	M
862	287	2013-05-13	K	744	IO	3	OB	0	1	M	0	0	1	0	1	0	0	QV	4	3	3	M
863	287	2013-05-13	K	744	OI	3	QV	0	4	M	1	0	1	0	0	0	1	OB	1	-3	3	M
864	287	2013-05-13	K	744	OI	3	QV	0	4	M	0	0	1	0	1	0	0	OB	1	-3	3	M
865	287	2013-05-13	K	744	OI	3	QV	0	4	M	0	0	0	NA	0	0	0	OB	1	-3	3	M
866	287	2013-05-13	K	744	OI	3	OT	0	15	F	0	0	1	0	1	0	0	QV	4	-11	11	M
867	287	2013-05-13	K	744	II	3	QV	0	4	M	0	0	1	0	0	1	0	OL	4	0	0	M
868	287	2013-05-13	K	744	OI	3	OT	0	15	F	0	0	1	0	0	1	0	QV	4	-11	11	M
869	287	2013-05-13	K	744	II	3	QV	0	4	M	0	0	1	0	1	0	0	OL	4	0	0	M
870	287	2013-05-13	K	744	II	3	QV	0	4	M	0	0	1	0	1	0	0	OL	4	0	0	M
871	287	2013-05-13	K	744	II	3	QV	0	4	M	0	0	0	NA	0	0	0	OL	4	0	0	M
872	287	2013-05-13	K	744	II	3	QV	0	4	M	0	0	1	0	1	0	0	OL	4	0	0	M
873	287	2013-05-13	K	744	II	3	QV	0	4	M	0	0	1	0	0	1	0	OL	4	0	0	M
874	287	2013-05-13	K	745	IO	3	QV	0	4	M	1	0	1	0	0	0	1	OT	15	11	11	F
875	287	2013-05-13	K	745	IO	3	QV	0	4	M	1	0	1	0	0	0	1	OT	15	11	11	F
876	287	2013-05-13	K	745	IO	3	QV	0	4	M	0	0	1	0	1	0	0	OT	15	11	11	F
877	287	2013-05-13	K	745	IO	3	QV	0	4	M	1	0	1	0	0	0	1	OM	7	3	3	F
878	287	2013-05-13	K	746	IO	1	OB	0	1	M	0	0	1	0	0	1	0	OL	4	3	3	M
879	287	2013-05-13	K	746	IO	1	OB	0	1	M	0	0	1	0	0	1	0	OL	4	3	3	M
880	287	2013-05-13	K	746	IO	1	OB	0	1	M	0	0	1	0	0	1	0	OL	4	3	3	M
881	287	2013-05-13	K	746	IO	1	OB	0	1	M	0	0	1	0	0	1	0	OL	4	3	3	M
882	288	2013-05-13	K	746	II	3	QV	0	4	M	0	0	1	0	0	1	0	WC	4	0	0	M
883	287	2013-05-13	K	746	OI	3	OM	0	7	F	0	0	1	0	0	1	0	QV	4	-3	3	M
884	287	2013-05-13	K	746	IO	3	QV	0	4	M	1	0	1	0	0	0	1	OM	7	3	3	F
885	287	2013-05-13	K	746	IO	3	QV	0	4	M	1	0	1	0	0	0	1	OM	7	3	3	F
886	287	2013-05-13	K	746	IO	3	QV	0	4	M	1	0	1	0	0	0	1	OM	7	3	3	F
887	288	2013-05-13	K	746	II	2	WC	0	4	M	0	0	0	1	0	0	0	OL	4	0	0	M
888	288	2013-05-13	K	746	II	2	OL	0	4	F	0	0	1	0	1	0	0	WC	4	0	0	M
889	288	2013-05-13	K	747	OI	2	WC	0	4	M	0	0	1	0	1	0	0	OB	1	-3	3	M
890	288	2013-05-13	K	747	OI	2	WC	0	4	M	0	0	1	0	1	0	0	OB	1	-3	3	M
891	288	2013-05-13	K	747	IO	2	OB	0	1	M	0	0	0	1	0	0	0	WC	4	3	3	M
892	288	2013-05-13	K	747	IO	2	OB	0	1	M	0	0	0	1	0	0	0	WC	4	3	3	M
893	288	2013-05-13	K	747	OI	2	OT	0	15	F	0	0	1	0	0	1	0	WC	4	-11	11	M
894	288	2013-05-13	K	748	II	2	OL	0	4	F	1	0	1	0	0	0	1	WC	4	0	0	M
895	288	2013-05-13	K	748	II	2	OL	0	4	F	1	0	1	0	1	0	0	WC	4	0	0	M
896	288	2013-05-13	K	748	IO	2	OB	0	1	M	0	0	1	0	1	0	0	WC	4	3	3	M
897	288	2013-05-13	K	748	OI	2	WC	0	4	M	0	0	1	0	1	0	0	OB	1	-3	3	M
898	288	2013-05-13	K	748	OI	2	OT	1	15	F	0	0	1	0	0	1	0	OM	7	-8	8	F
899	288	2013-05-13	K	749	OI	2	OT	1	15	F	0	0	1	0	0	1	0	OM	7	-8	8	F
900	288	2013-05-13	K	749	IO	2	OM	0	7	F	0	0	1	0	0	1	0	OT	15	8	8	F
901	288	2013-05-13	K	750	II	2	WC	0	4	M	1	0	0	1	0	0	0	OL	4	0	0	M
902	288	2013-05-13	K	750	II	2	WC	0	4	M	0	0	1	0	1	0	0	OL	4	0	0	M
903	288	2013-05-13	K	750	IO	2	OB	0	1	M	0	0	1	0	0	1	0	OL	4	3	3	M
904	289	2013-05-14	K	760	IO	1	OB	0	1	M	0	0	0	1	0	0	0	OL	4	3	3	M
905	289	2013-05-14	K	760	OI	1	OL	0	4	F	0	0	1	0	0	1	0	OB	1	-3	3	M
906	289	2013-05-14	K	760	IO	1	OB	0	1	M	0	0	1	0	0	1	0	OL	4	3	3	M
907	289	2013-05-14	K	760	IO	1	OB	0	1	M	0	0	1	0	0	1	0	OL	4	3	3	M
908	289	2013-05-14	K	760	IO	1	OB	0	1	M	0	0	1	0	1	0	0	OL	4	3	3	M
909	289	2013-05-14	K	760	IO	1	OB	0	1	M	0	0	1	0	0	1	0	OL	4	3	3	M
910	289	2013-05-14	K	760	OI	1	OL	0	4	F	1	0	1	0	0	1	0	OB	1	-3	3	M
911	289	2013-05-14	K	760	IO	1	OB	0	1	M	0	0	1	0	0	1	0	OL	4	3	3	M
912	290	2013-05-14	K	762	IO	1	OB	0	1	M	0	0	1	0	0	1	0	OM	7	6	6	F
913	290	2013-05-14	K	762	IO	1	OB	0	1	M	0	0	0	NA	0	0	0	OM	7	6	6	F
914	290	2013-05-14	K	762	IO	1	OB	0	1	M	0	0	0	1	0	0	0	OM	7	6	6	F
915	290	2013-05-14	K	762	IO	1	OB	0	1	M	0	0	0	1	0	0	0	OM	7	6	6	F
916	290	2013-05-14	K	762	IO	1	OB	0	1	M	0	0	0	1	0	0	0	OM	7	6	6	F
917	290	2013-05-14	K	762	IO	1	OB	0	1	M	0	0	0	1	0	0	0	OM	7	6	6	F
918	290	2013-05-14	K	762	OI	1	OU	0	34	F	0	0	1	0	0	1	0	OB	1	-33	33	M
919	291	2013-05-14	K	763	OI	2	NP	0	13	F	0	1	1	0	1	0	0	OL	4	-9	9	M
920	291	2013-05-14	K	763	OI	2	NP	0	13	F	0	0	1	0	1	0	0	OL	4	-9	9	M
921	292	2013-05-14	K	764	IO	1	OB	0	1	M	0	0	1	0	0	1	0	OM	7	6	6	F
922	292	2013-05-14	K	764	IO	1	OB	0	1	M	0	0	1	0	0	1	0	OM	7	6	6	F
923	292	2013-05-14	K	764	IO	1	OB	0	1	M	0	0	1	0	0	1	0	OM	7	6	6	F
924	292	2013-05-14	K	764	IO	1	OB	0	1	M	0	0	1	0	0	1	0	OM	7	6	6	F
925	292	2013-05-14	K	764	OI	2	OM	0	7	F	0	1	1	0	1	0	0	OB	1	-6	6	M
926	292	2013-05-14	K	764	OI	2	OM	0	7	F	0	1	1	0	0	1	0	OB	1	-6	6	M
927	293	2013-05-14	K	770	IO	1	OB	0	1	M	0	0	1	0	0	1	0	OL	4	3	3	M
928	293	2013-05-14	K	770	OI	1	OT	0	15	F	0	0	1	0	0	1	0	OL	4	-11	11	M
929	293	2013-05-14	K	770	OI	1	OT	0	15	F	0	0	1	0	0	1	0	OL	4	-11	11	M
930	294	2013-05-14	K	801	OI	1	OT	1	15	F	0	0	1	0	0	1	0	OB	1	-14	14	M
931	294	2013-05-14	K	801	IO	1	OB	1	1	M	0	0	1	0	0	1	0	OT	15	14	14	F
932	294	2013-05-14	K	801	IO	1	OB	1	1	M	0	0	1	0	0	1	0	OT	15	14	14	F
933	294	2013-05-14	K	801	IO	1	OB	1	1	M	0	0	1	0	0	1	0	OT	15	14	14	F
934	295	2013-05-14	K	801	OI	1	OL	0	4	F	0	0	1	0	0	1	0	OB	1	-3	3	M
935	295	2013-05-14	K	801	OI	1	OL	0	4	F	0	0	0	NA	0	0	0	OB	1	-3	3	M
936	296	2013-05-15	K	804	IO	1	TR	1	1	F	0	0	0	1	0	0	0	TG	33	32	32	F
937	296	2013-05-15	K	804	OI	1	TG	1	33	F	0	0	1	0	0	1	0	TR	1	-32	32	F
938	296	2013-05-15	K	804	IO	1	TR	1	1	F	0	0	0	1	0	0	0	TG	33	32	32	F
939	297	2013-05-15	K	806	II	2	TS	0	8	F	1	0	1	0	0	0	1	WC	4	-4	4	M
940	298	2013-05-15	K	808	OI	1	TT	0	12	M	0	0	1	0	1	0	0	WC	4	-8	8	M
941	298	2013-05-15	K	808	IO	1	WC	0	4	M	0	0	1	0	1	0	0	TT	12	8	8	M
942	298	2013-05-15	K	808	IO	2	WC	0	4	M	0	0	1	0	1	0	0	TT	12	8	8	M
943	299	2013-05-16	K	819	IO	1	WZ	1	0	M	0	0	0	1	0	0	0	WE	5	5	5	F
944	299	2013-05-16	K	819	OI	1	WE	1	5	F	0	0	0	1	0	0	0	WZ	0	-5	5	M
945	299	2013-05-16	K	819	IO	1	WZ	1	0	M	0	0	0	1	0	0	0	WE	5	5	5	F
946	300	2013-05-16	K	826	IO	1	WZ	1	0	M	0	0	1	0	1	0	0	WE	5	5	5	F
947	300	2013-05-16	K	826	IO	1	WZ	1	0	M	0	0	0	1	0	0	0	WE	5	5	5	F
948	300	2013-05-16	K	826	OI	1	WE	1	5	F	0	0	1	0	1	0	0	WZ	0	-5	5	M
949	300	2013-05-16	K	826	OI	1	WE	1	5	F	0	0	1	0	0	1	0	WZ	0	-5	5	M
950	300	2013-05-16	K	826	IO	1	WZ	1	0	M	0	0	1	0	0	1	0	WE	5	5	5	F
951	300	2013-05-16	K	826	IO	1	WZ	1	0	M	0	0	0	1	0	0	0	WA	22	22	22	F
952	300	2013-05-16	K	826	OI	1	WA	1	22	F	0	0	1	0	0	1	0	WZ	0	-22	22	M
953	300	2013-05-16	K	826	OI	1	WE	1	5	F	0	0	1	0	0	1	0	WZ	0	-5	5	M
954	300	2013-05-16	K	826	OI	2	WA	1	22	F	0	0	0	1	0	0	0	WE	5	-17	17	F
955	300	2013-05-16	K	826	OI	2	WA	1	22	F	0	0	1	0	0	1	0	WE	5	-17	17	F
956	300	2013-05-16	K	826	IO	2	WZ	1	0	M	0	0	0	1	0	0	0	WE	5	5	5	F
957	300	2013-05-16	K	827	IO	2	WZ	1	0	M	0	0	0	1	0	0	0	WE	5	5	5	F
958	300	2013-05-16	K	827	IO	2	WE	1	5	F	0	0	1	0	1	0	0	WA	22	17	17	F
959	301	2013-05-16	K	828	OI	1	WE	1	5	F	0	0	0	1	0	0	0	WZ	0	-5	5	M
960	301	2013-05-16	K	828	OI	1	WE	1	5	F	0	0	1	0	1	0	0	WZ	0	-5	5	M
961	302	2013-05-16	K	831	IO	2	WZ	1	0	M	0	0	0	1	0	0	0	WE	5	5	5	F
962	302	2013-05-16	K	831	IO	2	WZ	1	0	M	0	0	0	1	0	0	0	WE	5	5	5	F
963	302	2013-05-16	K	831	IO	2	WZ	1	0	M	0	0	0	1	0	0	0	WE	5	5	5	F
964	302	2013-05-16	K	831	OI	2	WE	1	5	F	0	0	0	1	0	0	0	WZ	0	-5	5	M
965	302	2013-05-16	K	831	OI	2	WE	1	5	F	0	0	0	1	0	0	0	WZ	0	-5	5	M
966	303	2013-05-16	K	833	OI	2	LN	0	16	F	0	0	1	0	0	1	0	WE	5	-11	11	F
967	303	2013-05-16	K	833	OI	2	LN	0	16	F	0	0	0	NA	0	0	0	WE	5	-11	11	F
968	304	2013-05-16	K	836	OI	1	WE	1	5	F	0	0	0	1	0	0	0	WZ	0	-5	5	M
969	304	2013-05-16	K	836	OI	1	WE	1	5	F	0	0	0	1	0	0	0	WZ	0	-5	5	M
970	305	2013-05-16	K	847	IO	1	WZ	1	0	M	0	0	0	1	0	0	0	WE	5	5	5	F
971	305	2013-05-16	K	847	OI	1	WE	1	5	F	0	0	0	1	0	0	0	WZ	0	-5	5	M
972	305	2013-05-16	K	847	OI	1	WE	1	5	F	0	0	0	1	0	0	0	WZ	0	-5	5	M
973	305	2013-05-16	K	847	OI	1	WE	1	5	F	0	0	0	1	0	0	0	WZ	0	-5	5	M
974	306	2013-05-17	K	848	OI	1	WA	1	22	F	0	0	0	1	0	0	0	WZ	0	-22	22	M
975	306	2013-05-17	K	848	IO	1	WZ	1	0	M	0	0	1	0	0	1	0	WE	5	5	5	F
976	307	2013-05-21	K	856	OI	1	ML	1	16	F	0	0	1	0	0	1	0	MM	1	-15	15	F
977	307	2013-05-21	K	856	IO	1	MM	1	1	F	0	0	0	1	0	0	0	ML	16	15	15	F
978	308	2013-05-17	K	852	IO	1	WZ	1	0	M	0	0	1	0	0	1	0	WA	22	22	22	F
979	308	2013-05-17	K	852	IO	1	WZ	0	0	M	1	0	1	0	1	0	0	LN	16	16	16	F
980	309	2013-05-21	K	860	OI	1	ML	0	16	F	0	0	1	0	0	1	0	WZ	0	-16	16	M
981	309	2013-05-21	K	860	OI	1	ML	0	16	F	0	0	1	0	0	1	0	WZ	0	-16	16	M
982	310	2013-05-22	K	865	IO	1	OB	0	1	M	0	0	1	0	0	1	0	PG	25	24	24	M
983	310	2013-05-22	K	865	IO	1	OB	0	1	M	0	0	0	NA	0	0	0	PG	25	24	24	M
984	310	2013-05-22	K	865	IO	1	OB	0	1	M	0	0	0	NA	0	0	0	PG	25	24	24	M
985	310	2013-05-22	K	865	IO	1	OB	0	1	M	0	0	0	NA	0	0	0	PG	25	24	24	M
986	310	2013-05-22	K	865	IO	1	OB	0	1	M	0	0	0	NA	0	0	0	PG	25	24	24	M
987	311	2013-05-22	K	865	IO	1	OB	0	1	M	0	0	1	0	0	1	0	PB	18	17	17	M
989	310	2013-05-22	K	866	IO	1	OB	0	1	M	0	0	1	0	0	1	0	PG	25	24	24	M
990	310	2013-05-22	K	866	IO	1	OB	1	1	M	0	0	0	1	0	0	0	OT	15	14	14	F
991	310	2013-05-22	K	866	IO	1	OB	0	1	M	0	0	1	0	1	0	0	PG	25	24	24	M
992	311	2013-05-22	K	867	IO	1	OB	1	1	M	0	0	1	0	0	1	0	OT	15	14	14	F
993	312	2013-05-22	K	872	IO	1	OB	1	1	M	0	0	1	0	0	1	0	OT	15	14	14	F
994	312	2013-05-22	K	872	IO	1	OB	1	1	M	0	0	0	1	0	0	0	OT	15	14	14	F
995	312	2013-05-22	K	872	IO	1	OB	1	1	M	1	0	0	1	0	0	0	OT	15	14	14	F
996	312	2013-05-22	K	872	IO	1	OB	1	1	M	1	0	1	0	0	1	0	OT	15	14	14	F
997	312	2013-05-22	K	872	IO	1	OB	1	1	M	0	0	0	NA	0	0	0	OT	15	14	14	F
998	312	2013-05-22	K	872	IO	1	OB	1	1	M	0	0	1	0	0	1	0	OT	15	14	14	F
999	312	2013-05-22	K	872	IO	1	OB	1	1	M	0	0	1	0	0	1	0	OT	15	14	14	F
1000	312	2013-05-22	K	872	IO	1	OB	1	1	M	0	0	1	0	0	1	0	OT	15	14	14	F
1001	312	2013-05-22	K	872	OI	1	OT	1	15	F	1	0	1	0	0	1	0	OB	1	-14	14	M
1002	312	2013-05-22	K	872	IO	1	OB	1	1	M	0	0	1	0	0	1	0	OT	15	14	14	F
1003	312	2013-05-22	K	872	IO	1	OB	1	1	M	0	0	0	NA	0	0	0	OT	15	14	14	F
1004	312	2013-05-22	K	872	IO	1	OB	1	1	M	0	0	0	1	0	0	0	OT	15	14	14	F
1005	312	2013-05-22	K	872	IO	1	OB	1	1	M	0	0	0	1	0	0	0	OT	15	14	14	F
1006	312	2013-05-22	K	872	IO	1	OB	1	1	M	0	0	0	1	0	0	0	OT	15	14	14	F
1007	312	2013-05-22	K	872	IO	1	OB	1	1	M	0	0	1	0	0	1	0	OT	15	14	14	F
1008	313	2013-05-22	K	877	OI	1	OL	0	4	F	0	0	1	0	1	0	0	OB	1	-3	3	M
1009	313	2013-05-22	K	877	OI	1	OL	0	4	F	0	0	1	0	1	0	0	OB	1	-3	3	M
1010	313	2013-05-22	K	877	OI	1	OL	0	4	F	0	0	1	0	1	0	0	OB	1	-3	3	M
1011	313	2013-05-22	K	877	OI	1	OL	0	4	F	0	0	1	0	0	1	0	OB	1	-3	3	M
1012	313	2013-05-22	K	877	IO	1	OB	0	1	M	1	0	1	0	0	0	1	OL	4	3	3	M
1013	313	2013-05-22	K	877	OI	1	OL	0	4	F	0	0	1	0	1	0	0	OB	1	-3	3	M
1014	314	2013-05-22	K	884	OI	1	OL	0	4	F	0	0	1	0	1	0	0	OB	1	-3	3	M
1015	314	2013-05-22	K	884	OI	1	OL	0	4	F	0	0	1	0	1	0	0	OB	1	-3	3	M
1016	314	2013-05-22	K	884	IO	2	OL	0	4	F	1	0	1	0	0	1	0	OM	7	3	3	F
1017	315	2013-05-23	K	888	IO	1	OB	0	1	M	0	0	1	0	1	0	0	OG	11	10	10	M
1018	316	2013-05-24	K	889	OI	1	QV	0	4	M	0	0	1	0	1	0	0	TR	1	-3	3	F
1019	316	2013-05-24	K	889	OI	1	QV	0	4	M	0	0	1	0	0	1	0	TR	1	-3	3	F
1020	316	2013-05-24	K	889	OI	2	QV	0	4	M	0	0	1	0	1	0	0	TR	1	-3	3	F
1021	316	2013-05-24	K	889	OI	2	QV	0	4	M	0	0	1	0	1	0	0	TR	1	-3	3	F
1022	316	2013-05-24	K	889	OI	2	QV	0	4	M	0	0	1	0	1	0	0	TR	1	-3	3	F
1023	316	2013-05-24	K	889	OI	2	QV	0	4	M	0	0	0	NA	0	0	0	TR	1	-3	3	F
1024	316	2013-05-24	K	889	OI	2	QV	0	4	M	0	0	1	0	0	1	0	TR	1	-3	3	F
1025	316	2013-05-24	K	889	OI	2	QV	0	4	M	0	0	0	1	0	0	0	TR	1	-3	3	F
1026	316	2013-05-24	K	889	OI	2	QV	0	4	M	0	0	1	0	0	1	0	TR	1	-3	3	F
1027	316	2013-05-24	K	889	OI	2	QV	0	4	M	0	0	1	0	1	0	0	TR	1	-3	3	F
1028	316	2013-05-24	K	890	OI	2	QV	0	4	M	0	0	1	0	1	0	0	TR	1	-3	3	F
1029	317	2013-05-24	K	890	IO	3	QV	0	4	M	1	0	1	0	0	0	1	TS	8	4	4	F
1030	317	2013-05-24	K	890	IO	3	QV	0	4	M	1	0	1	0	0	0	1	TS	8	4	4	F
1031	317	2013-05-24	K	891	IO	3	QV	0	4	M	0	0	1	0	0	0	1	TS	9	5	5	F
1032	317	2013-05-24	K	891	IO	3	QV	0	4	M	1	0	1	0	0	0	1	TS	9	5	5	F
1033	318	2014-03-15	K	20	OI	1	ML	1	17	F	0	0	1	0	0	1	0	MM	2	-15	15	F
1034	319	2014-03-17	K	35	OI	1	TG	1	34	F	0	0	1	0	0	1	0	TR	2	-32	32	F
1035	319	2014-03-17	K	35	OI	1	TG	1	34	F	0	0	1	0	1	0	0	TR	2	-32	32	F
1036	319	2014-03-17	K	35	OI	1	TG	1	34	F	0	0	1	0	0	1	0	TR	2	-32	32	F
1037	319	2014-03-17	K	35	OI	1	TG	1	34	F	0	0	1	0	1	0	0	TR	2	-32	32	F
1038	319	2014-03-17	K	35	IO	1	TR	1	2	F	0	0	1	0	0	1	0	TG	34	32	32	F
1039	319	2014-03-17	K	35	IO	1	TR	1	2	F	0	0	1	0	1	0	0	TG	34	32	32	F
1040	319	2014-03-17	K	36	IO	1	TR	1	2	F	0	0	1	0	1	0	0	TG	34	32	32	F
1041	319	2014-03-17	K	36	IO	1	TR	1	2	F	0	0	1	0	1	0	0	TG	34	32	32	F
1042	319	2014-03-17	K	36	OI	1	TG	1	34	F	0	0	1	0	1	0	0	TR	2	-32	32	F
1043	319	2014-03-17	K	36	OI	1	TG	1	34	F	0	0	1	0	0	1	0	TR	2	-32	32	F
1044	319	2014-03-17	K	36	IO	1	TR	1	2	F	0	0	1	0	0	1	0	TG	34	32	32	F
1045	319	2014-03-17	K	36	IO	1	TR	1	2	F	0	0	1	0	0	1	0	TG	34	32	32	F
1046	320	2014-03-17	K	36	IO	2	TR	1	2	F	0	0	1	0	0	1	0	TS	9	7	7	F
1047	320	2014-03-17	K	36	OI	2	TS	1	9	F	0	0	0	1	0	0	0	TR	2	-7	7	F
1048	320	2014-03-17	K	36	IO	2	TR	1	2	F	0	0	1	0	0	1	0	TS	9	7	7	F
1049	320	2014-03-17	K	36	IO	2	TR	1	2	F	1	0	1	0	0	1	0	TS	9	7	7	F
1050	320	2014-03-17	K	36	IO	2	TR	1	2	F	0	0	1	0	0	0	1	TS	9	7	7	F
1051	320	2014-03-17	K	36	IO	2	TR	1	2	F	0	0	1	0	0	0	1	TS	9	7	7	F
1052	320	2014-03-17	K	36	OI	2	TS	1	9	F	0	0	0	1	0	0	0	TR	2	-7	7	F
1053	320	2014-03-17	K	36	IO	2	TR	1	2	F	0	0	1	0	0	0	1	TS	9	7	7	F
1054	320	2014-03-17	K	36	IO	2	TR	1	2	F	0	0	0	NA	0	0	0	TS	9	7	7	F
1055	320	2014-03-17	K	36	OI	2	TS	1	9	F	0	0	1	0	1	0	0	TR	2	-7	7	F
1056	320	2014-03-17	K	36	OI	2	TS	1	9	F	0	0	1	0	0	1	0	TR	2	-7	7	F
1057	320	2014-03-17	K	36	OI	2	TS	1	9	F	0	0	1	0	0	1	0	TR	2	-7	7	F
1058	320	2014-03-17	K	36	IO	2	TR	1	2	F	0	0	1	0	0	1	0	TS	9	7	7	F
1059	320	2014-03-17	K	37	OI	2	TS	1	9	F	0	0	1	0	1	0	0	TR	2	-7	7	F
1060	320	2014-03-17	K	37	OI	2	TS	1	9	F	0	0	1	0	0	1	0	TR	2	-7	7	F
1061	320	2014-03-17	K	37	OI	2	TS	1	9	F	0	0	1	0	1	0	0	TR	2	-7	7	F
1062	320	2014-03-17	K	37	IO	2	TR	1	2	F	0	0	1	0	1	0	0	TS	9	7	7	F
1063	320	2014-03-17	K	37	OI	2	TS	1	9	F	0	0	1	0	1	0	0	TR	2	-7	7	F
1064	320	2014-03-17	K	37	IO	2	TR	1	2	F	1	0	0	1	0	0	0	TS	9	7	7	F
1065	320	2014-03-17	K	37	OI	2	TS	1	9	F	1	0	1	0	0	1	0	TR	2	-7	7	F
1066	320	2014-03-17	K	37	OI	2	TS	1	9	F	0	0	0	1	0	0	0	TR	2	-7	7	F
1067	320	2014-03-17	K	37	OI	2	TS	1	9	F	1	0	1	0	0	1	0	TR	2	-7	7	F
1068	320	2014-03-17	K	37	IO	2	TR	1	2	F	0	0	1	0	0	0	1	TS	9	7	7	F
1069	320	2014-03-17	K	37	IO	2	TR	1	2	F	0	0	1	0	1	0	0	TS	9	7	7	F
1070	320	2014-03-17	K	37	OI	2	TS	1	9	F	0	0	1	0	1	0	0	TR	2	-7	7	F
1071	321	2014-03-17	K	38	OI	1	TG	1	34	F	0	0	0	1	0	0	0	TR	2	-32	32	F
1072	321	2014-03-17	K	39	OI	1	TG	1	34	F	0	0	1	0	1	0	0	TR	2	-32	32	F
1073	322	2014-03-17	K	41	OI	2	TS	1	9	F	1	0	0	1	0	0	0	TR	2	-7	7	F
1074	322	2014-03-17	K	41	IO	2	TR	1	2	F	1	0	0	1	0	0	0	TS	9	7	7	F
1075	322	2014-03-17	K	41	OI	2	TS	1	9	F	1	0	0	1	0	0	0	TR	2	-7	7	F
1076	322	2014-03-17	K	41	OI	2	TS	1	9	F	1	0	1	0	0	1	0	TR	2	-7	7	F
1077	323	2014-03-17	K	44	IO	2	TR	1	2	F	0	0	0	1	0	0	0	TS	9	7	7	F
1078	323	2014-03-17	K	44	OI	2	TS	1	9	F	0	0	0	1	0	0	0	TR	2	-7	7	F
1079	324	2014-03-17	K	48	OI	1	TG	1	34	F	0	0	1	0	0	1	0	TR	2	-32	32	F
1080	324	2014-03-17	K	48	OI	1	TG	1	34	F	0	0	0	1	0	0	0	TR	2	-32	32	F
1081	325	2014-03-19	K	55	OI	1	TG	1	34	F	0	0	1	0	1	0	0	TR	2	-32	32	F
1082	326	2014-03-19	K	58	OI	1	TG	1	34	F	0	0	1	0	1	0	0	TR	2	-32	32	F
1083	326	2014-03-19	K	58	OI	1	TG	1	34	F	0	0	1	0	1	0	0	TR	2	-32	32	F
1084	326	2014-03-19	K	58	OI	1	TG	1	34	F	0	0	1	0	0	1	0	TR	2	-32	32	F
1085	327	2014-03-19	K	58	IO	1	TR	1	2	F	0	0	0	1	0	0	0	TS	9	7	7	F
1086	328	2014-03-19	K	60	IO	1	TR	1	2	F	0	0	1	0	0	1	0	TG	34	32	32	F
1087	328	2014-03-19	K	60	IO	1	TR	1	2	F	0	0	1	0	1	0	0	TG	34	32	32	F
1088	328	2014-03-19	K	60	IO	1	TR	1	2	F	0	0	1	0	1	0	0	TG	34	32	32	F
1089	329	2014-03-19	K	62	II	1	TR	0	2	F	0	0	1	0	0	1	0	BT	3	1	1	M
1090	329	2014-03-19	K	62	II	1	BT	0	3	M	0	0	1	0	0	1	0	TR	2	-1	1	F
1091	329	2014-03-19	K	62	II	1	TR	0	2	F	0	0	0	1	0	0	0	BT	3	1	1	M
1092	330	2014-03-19	K	67	IO	1	TR	1	2	F	0	0	1	0	1	0	0	TS	9	7	7	F
1093	330	2014-03-19	K	68	II	1	BT	0	3	M	1	0	1	0	0	1	0	TR	2	-1	1	F
1094	330	2014-03-19	K	69	IO	3	BT	0	3	M	1	0	1	0	0	0	1	TS	9	6	6	F
1095	330	2014-03-19	K	70	IO	3	BT	0	3	M	0	0	1	0	0	1	0	TS	9	6	6	F
1096	330	2014-03-19	K	70	IO	3	BT	0	3	M	0	0	1	0	0	1	0	TS	9	6	6	F
1097	330	2014-03-19	K	70	IO	3	BT	0	3	M	0	0	1	0	0	1	0	TS	9	6	6	F
1098	330	2014-03-19	K	70	IO	3	BT	0	3	M	0	0	1	0	0	1	0	TS	9	6	6	F
1099	330	2014-03-19	K	70	IO	3	BT	0	3	M	0	0	1	0	0	1	0	TS	9	6	6	F
1100	330	2014-03-19	K	70	IO	3	BT	0	3	M	0	0	1	0	0	1	0	TS	9	6	6	F
1101	330	2014-03-19	K	70	OI	3	TS	0	9	F	1	1	1	0	1	0	0	BT	3	-6	6	M
1102	331	2014-03-19	K	71	OI	2	TG	1	34	F	0	0	0	1	0	0	0	TR	2	-32	32	F
1103	332	2014-03-19	K	76	OI	2	OM	0	8	F	0	0	1	0	0	1	0	OB	2	-6	6	M
1104	332	2014-03-19	K	76	OI	2	OM	0	8	F	0	0	1	0	0	1	0	OB	2	-6	6	M
1105	333	2014-03-19	K	77	IO	2	TR	0	2	F	1	0	1	0	0	0	1	AN	4	2	2	F
1106	333	2014-03-19	K	77	IO	2	TR	0	2	F	0	0	1	0	1	0	0	AN	4	2	2	F
1107	333	2014-03-19	K	77	IO	2	TR	0	2	F	1	0	1	0	0	0	1	AN	4	2	2	F
1108	333	2014-03-19	K	77	IO	2	TR	0	2	F	1	0	1	0	0	0	1	AN	4	2	2	F
1109	333	2014-03-19	K	77	OI	2	AZ	0	9	M	0	0	1	0	1	0	0	TR	2	-7	7	F
1110	333	2014-03-19	K	77	OI	2	AZ	0	9	M	0	0	1	0	1	0	0	TR	2	-7	7	F
1111	333	2014-03-19	K	78	IO	2	TR	0	2	F	0	0	0	1	0	0	0	AZ	9	7	7	M
1112	332	2014-03-19	K	79	OI	2	OM	0	8	F	0	0	1	0	1	0	0	OB	2	-6	6	M
1113	332	2014-03-19	K	79	OI	1	OT	1	15	F	0	0	1	0	1	0	0	OB	2	-13	13	M
1114	332	2014-03-19	K	79	IO	2	OB	0	2	M	0	0	0	1	0	0	0	OM	8	6	6	F
1115	332	2014-03-19	K	79	OI	2	OM	0	8	F	0	0	1	0	1	0	0	OB	2	-6	6	M
1116	332	2014-03-19	K	79	OI	1	OT	1	16	F	0	0	1	0	1	0	0	OB	2	-14	14	M
1117	332	2014-03-19	K	79	OI	2	OM	0	8	F	0	0	1	0	1	0	0	OB	2	-6	6	M
1118	332	2014-03-19	K	81	IO	2	OB	0	2	M	0	0	1	0	0	1	0	OM	8	6	6	F
1119	334	2014-03-19	K	81	OI	2	AZ	0	9	M	0	0	0	1	0	0	0	OB	2	-7	7	M
1120	334	2014-03-19	K	81	IO	2	OB	0	2	M	0	0	1	0	1	0	0	AZ	9	7	7	M
1121	335	2014-03-19	K	82	IO	2	OB	0	2	M	0	0	1	0	0	1	0	AZ	9	7	7	M
1122	335	2014-03-19	K	82	IO	2	OB	0	2	M	0	0	1	0	1	0	0	AZ	9	7	7	M
1123	335	2014-03-19	K	82	IO	2	OB	0	2	M	0	0	1	0	0	1	0	AZ	9	7	7	M
1124	335	2014-03-19	K	82	IO	2	OB	0	2	M	0	0	1	0	0	1	0	AZ	9	7	7	M
1125	335	2014-03-19	K	82	IO	2	OB	1	2	M	1	0	0	1	0	0	0	OT	16	14	14	F
1126	335	2014-03-19	K	82	OI	2	AZ	0	9	M	0	0	1	0	1	0	0	OB	2	-7	7	M
1127	336	2014-03-20	K	94	OI	1	OT	1	16	F	0	0	1	0	0	1	0	OB	2	-14	14	M
1128	336	2014-03-20	K	94	OI	1	OT	1	16	F	0	0	1	0	0	1	0	OB	2	-14	14	M
1129	336	2014-03-20	K	94	OI	1	OT	1	16	F	0	0	0	NA	0	0	0	OB	2	-14	14	M
1130	338	2014-03-20	K	101	IO	1	OB	0	2	M	0	0	1	0	0	1	0	TS	9	7	7	F
1131	339	2014-03-20	K	109	OI	1	OT	1	16	F	0	0	1	0	0	1	0	OB	2	-14	14	M
1132	339	2014-03-20	K	111	IO	1	OB	1	2	M	0	0	0	1	0	0	0	OT	16	14	14	F
1133	339	2014-03-20	K	111	IO	1	OB	1	2	M	0	0	1	0	0	1	0	OT	16	14	14	F
1134	339	2014-03-20	K	111	IO	1	OB	1	2	M	0	0	0	NA	0	0	0	OT	16	14	14	F
1135	339	2014-03-20	K	111	IO	1	OB	1	2	M	0	0	1	0	0	1	0	OT	16	14	14	F
1136	339	2014-03-20	K	111	IO	1	OB	1	2	M	0	0	1	0	0	1	0	OT	16	14	14	F
1137	340	2014-03-20	K	112	IO	2	TR	0	2	F	1	0	1	0	0	1	0	AN	5	3	3	F
1138	340	2014-03-20	K	112	OI	2	AZ	0	9	M	0	0	1	0	0	1	0	TR	2	-7	7	F
1139	340	2014-03-20	K	112	OI	2	AZ	0	9	M	0	0	1	0	1	0	0	TR	2	-7	7	F
1140	340	2014-03-20	K	112	OI	2	AZ	0	9	M	0	0	1	0	0	1	0	TR	2	-7	7	F
1141	340	2014-03-20	K	112	OI	2	AZ	0	9	M	0	0	1	0	1	0	0	TR	2	-7	7	F
1142	340	2014-03-20	K	112	OI	2	AZ	0	9	M	0	0	1	0	0	1	0	TR	2	-7	7	F
1143	340	2014-03-20	K	112	OI	2	AZ	0	9	M	0	0	1	0	0	1	0	OB	2	-7	7	M
1144	340	2014-03-20	K	112	OI	2	AZ	0	9	M	0	0	1	0	0	1	0	OB	2	-7	7	M
1145	340	2014-03-20	K	112	IO	2	TR	0	2	F	1	0	0	1	0	0	0	AZ	9	7	7	M
1146	340	2014-03-20	K	113	OI	2	AZ	0	9	M	1	0	1	0	0	0	1	TR	2	-7	7	F
1147	340	2014-03-20	K	113	OI	2	AZ	0	9	M	0	0	1	0	1	0	0	TR	2	-7	7	F
1148	340	2014-03-20	K	113	IO	2	TR	0	2	F	0	0	1	0	0	1	0	AN	5	3	3	F
1149	340	2014-03-20	K	113	OI	2	AZ	0	9	M	0	0	1	0	0	1	0	TR	2	-7	7	F
1150	340	2014-03-20	K	113	OI	2	AZ	0	9	M	0	0	1	0	0	1	0	OB	2	-7	7	M
1151	340	2014-03-20	K	115	II	3	OB	0	2	M	1	0	1	0	1	0	0	TR	2	0	0	F
1152	340	2014-03-20	K	115	IO	2	TR	0	2	F	1	0	1	0	1	0	0	OM	8	6	6	F
1153	340	2014-03-20	K	115	IO	2	TR	0	2	F	1	0	1	0	0	1	0	OM	8	6	6	F
1154	340	2014-03-20	K	116	OI	3	AZ	0	9	M	0	0	1	0	1	0	0	TR	2	-7	7	F
1155	341	2014-03-21	K	125	IO	1	WC	1	5	M	0	0	1	0	0	1	0	WI	22	17	17	F
1156	341	2014-03-21	K	125	OI	1	WI	1	22	F	0	0	1	0	1	0	0	WC	5	-17	17	M
1157	341	2014-03-21	K	125	OI	1	WI	1	22	F	0	0	1	0	1	0	0	WC	5	-17	17	M
1158	341	2014-03-21	K	125	OI	1	WI	1	22	F	0	0	1	0	0	1	0	WC	5	-17	17	M
1159	342	2014-03-21	K	131	IO	1	WZ	0	1	M	0	0	1	0	0	1	0	AT	14	13	13	M
1160	342	2014-03-21	K	131	IO	1	WZ	0	1	M	0	0	1	0	0	1	0	AT	14	13	13	M
1161	342	2014-03-21	K	131	OI	1	AT	0	14	M	0	0	1	0	0	1	0	WZ	1	-13	13	M
1162	342	2014-03-21	K	131	OI	1	AT	0	14	M	0	0	1	0	0	1	0	WZ	1	-13	13	M
1163	342	2014-03-21	K	131	IO	1	WZ	0	1	M	0	0	1	0	0	1	0	AT	14	13	13	M
1164	342	2014-03-21	K	132	OI	1	AT	0	14	M	0	0	1	0	0	1	0	WZ	1	-13	13	M
1165	343	2014-03-21	K	145	IO	2	WC	1	5	M	0	0	1	0	1	0	0	ES	20	15	15	M
1166	343	2014-03-21	K	145	IO	2	WC	1	5	M	0	0	1	0	1	0	0	ES	20	15	15	M
1167	344	2014-03-21	K	147	IO	1	WZ	1	1	M	0	0	0	1	0	0	0	WE	6	5	5	F
1168	344	2014-03-21	K	147	IO	1	WZ	1	1	M	0	0	0	1	0	0	0	WE	6	5	5	F
1169	344	2014-03-21	K	147	IO	1	WZ	1	1	M	0	0	0	1	0	0	0	WE	6	5	5	F
1170	344	2014-03-21	K	147	IO	1	WZ	1	1	M	0	0	0	1	0	0	0	WE	6	5	5	F
1171	344	2014-03-21	K	147	OI	1	WE	1	6	F	0	0	1	0	1	0	0	WZ	1	-5	5	M
1172	344	2014-03-21	K	147	IO	1	WZ	1	1	M	0	0	0	1	0	0	0	WE	6	5	5	F
1173	344	2014-03-21	K	147	IO	1	WZ	1	1	M	0	0	0	1	0	0	0	WE	6	5	5	F
1174	345	2014-03-28	K	187	II	1	TR	0	2	F	1	0	1	0	0	0	1	OB	2	0	0	M
1175	345	2014-03-28	K	187	II	1	OB	0	2	M	0	0	1	0	1	0	0	TR	2	0	0	F
1176	346	2014-03-28	K	189	II	1	OB	0	2	M	0	0	1	0	0	1	0	TR	2	0	0	F
1177	346	2014-03-28	K	189	II	1	OB	0	2	M	0	0	0	NA	0	0	0	TR	2	0	0	F
1178	346	2014-03-28	K	190	II	1	OB	0	2	M	0	0	0	1	0	0	0	TR	2	0	0	F
1179	346	2014-03-28	K	190	II	1	OB	0	2	M	0	0	1	0	0	1	0	TR	2	0	0	F
1180	346	2014-03-28	K	190	II	1	OB	0	2	M	0	0	1	0	0	1	0	TR	2	0	0	F
1181	346	2014-03-28	K	190	II	1	OB	0	2	M	0	0	0	1	0	0	0	TR	2	0	0	F
1182	347	2014-03-25	K	167	IO	2	QV	0	5	M	0	0	1	0	1	0	0	UN	9	4	4	M
1183	347	2014-03-25	K	167	OI	2	UN	0	9	M	0	0	1	0	1	0	0	QV	5	-4	4	M
1184	348	2014-04-03	K	201	IO	1	WZ	1	1	M	0	0	1	0	0	1	0	WE	6	5	5	F
1185	348	2014-04-03	K	201	IO	1	WZ	1	1	M	0	0	0	NA	0	0	0	WE	6	5	5	F
1186	348	2014-04-03	K	201	IO	1	WZ	1	1	M	0	0	1	0	0	1	0	WE	6	5	5	F
1187	348	2014-04-03	K	202	IO	1	WZ	1	1	M	0	0	1	0	0	1	0	WE	6	5	5	F
1188	348	2014-04-03	K	202	IO	1	WZ	1	1	M	0	0	0	1	0	0	0	WE	6	5	5	F
1189	348	2014-04-03	K	202	IO	1	WZ	1	1	M	0	0	0	1	0	0	0	WE	6	5	5	F
1190	348	2014-04-03	K	202	IO	1	WZ	1	1	M	0	0	0	1	0	0	0	WE	6	5	5	F
1191	348	2014-04-03	K	203	IO	1	WZ	1	1	M	0	0	1	0	0	1	0	WE	6	5	5	F
1192	349	2014-04-03	K	205	IO	1	WZ	0	1	M	0	0	0	1	0	0	0	NP	14	13	13	F
1193	349	2014-04-03	K	205	IO	1	WZ	0	1	M	0	0	1	0	1	0	0	NP	14	13	13	F
1194	349	2014-04-03	K	206	IO	1	WZ	1	1	M	0	0	0	1	0	0	0	WA	23	22	22	F
1195	349	2014-04-03	K	206	IO	1	WZ	1	1	M	0	0	0	1	0	0	0	WA	23	22	22	F
1196	350	2014-04-03	K	208	IO	1	WZ	1	1	M	0	0	1	0	0	1	0	WA	23	22	22	F
1197	350	2014-04-03	K	208	IO	1	WZ	1	1	M	0	0	1	0	0	1	0	WA	23	22	22	F
1198	350	2014-04-03	K	209	IO	1	WZ	1	1	M	0	0	0	1	0	0	0	WA	23	22	22	F
1199	350	2014-04-03	K	209	IO	1	WZ	1	1	M	0	0	1	0	1	0	0	WA	23	22	22	F
1200	350	2014-04-03	K	209	IO	1	WZ	1	1	M	0	0	0	1	0	0	0	WA	23	22	22	F
1201	350	2014-04-03	K	209	IO	1	WZ	1	1	M	0	0	0	1	0	0	0	WA	23	22	22	F
1202	350	2014-04-03	K	209	IO	1	WZ	1	1	M	0	0	1	0	0	1	0	WA	23	22	22	F
1203	351	2014-04-03	K	214	II	1	WZ	0	1	M	1	0	1	0	1	0	0	BT	3	2	2	M
1204	351	2014-04-03	K	215	II	1	BT	0	3	M	1	0	1	0	0	0	1	WZ	1	-2	2	M
1205	351	2014-04-03	K	215	II	1	WZ	0	1	M	1	0	1	0	0	0	1	BT	3	2	2	M
1206	351	2014-04-03	K	218	II	1	WZ	0	1	M	0	0	1	0	0	1	0	BT	3	2	2	M
1207	351	2014-04-03	K	218	II	1	WZ	0	1	M	0	0	0	1	0	0	0	BT	3	2	2	M
1208	351	2014-04-03	K	218	II	1	WZ	0	1	M	0	0	1	0	1	0	0	BT	3	2	2	M
1209	351	2014-04-03	K	218	II	1	BT	0	3	M	0	0	1	0	0	1	0	WZ	1	-2	2	M
1210	351	2014-04-03	K	219	II	1	WZ	0	1	M	0	0	1	0	1	0	0	BT	3	2	2	M
1211	352	2014-04-04	K	224	II	1	WZ	0	1	M	1	0	1	0	1	0	0	TR	2	1	1	F
1212	352	2014-04-04	K	224	II	1	WZ	0	1	M	0	0	1	0	1	0	0	TR	2	1	1	F
1213	353	2014-04-04	K	228	OI	2	AZ	0	9	M	0	0	1	0	0	1	0	TR	2	-7	7	F
1214	353	2014-04-04	K	228	II	2	UN	0	9	M	0	0	1	0	0	0	1	AZ	9	0	0	M
1215	353	2014-04-04	K	228	II	2	UN	0	9	M	0	0	1	0	0	0	1	AZ	9	0	0	M
1216	353	2014-04-04	K	228	II	2	AZ	0	9	M	0	0	1	0	1	0	0	UN	9	0	0	M
1217	353	2014-04-04	K	228	OI	2	UN	0	9	M	0	0	1	0	0	0	1	TR	2	-7	7	F
1218	353	2014-04-04	K	228	OI	2	AZ	0	9	M	0	1	1	0	1	0	0	TR	2	-7	7	F
1219	353	2014-04-04	K	228	OI	2	AZ	0	9	M	0	0	1	0	0	1	0	TR	2	-7	7	F
1220	353	2014-04-04	K	228	II	2	AZ	0	9	M	0	0	1	0	1	0	0	UN	9	0	0	M
1221	353	2014-04-04	K	228	IO	2	TR	0	2	F	0	0	1	0	0	0	1	UN	9	7	7	M
1222	353	2014-04-04	K	228	IO	2	TR	0	2	F	0	0	1	0	0	0	1	UN	9	7	7	M
1223	354	2014-04-05	K	240	IO	2	WZ	1	1	M	0	0	0	1	0	0	0	WE	6	5	5	F
1224	355	2014-04-07	K	273	IO	1	OB	0	2	M	0	0	0	1	0	0	0	AT	14	12	12	M
1225	355	2014-04-07	K	273	IO	1	OB	0	2	M	0	0	1	0	0	1	0	AT	14	12	12	M
1226	356	2014-04-07	K	246	OI	1	OT	1	16	F	0	0	1	0	0	1	0	OB	2	-14	14	M
1227	356	2014-04-07	K	248	IO	1	OB	1	2	M	0	0	0	1	0	0	0	OT	16	14	14	F
1228	356	2014-04-07	K	248	IO	1	OB	1	2	M	0	0	0	1	0	0	0	OT	16	14	14	F
1229	356	2014-04-07	K	248	IO	1	OB	1	2	M	0	0	0	1	0	0	0	OT	16	14	14	F
1230	357	2014-04-07	K	264	II	1	BT	0	3	M	0	0	1	0	1	0	0	OB	2	-1	1	M
1231	358	2014-04-07	K	269	OI	2	BN	0	10	M	0	0	1	0	0	1	0	TR	2	-8	8	F
1232	359	2014-04-07	K	270	IO	3	OB	0	2	M	0	0	1	0	0	1	0	AZ	9	7	7	M
1233	359	2014-04-07	K	270	IO	3	OB	0	2	M	0	0	1	0	1	0	0	AZ	9	7	7	M
1234	359	2014-04-07	K	270	IO	3	OB	0	2	M	0	0	1	0	0	1	0	AZ	9	7	7	M
1235	359	2014-04-07	K	270	IO	3	OB	0	2	M	0	0	1	0	1	0	0	AZ	9	7	7	M
1236	359	2014-04-07	K	271	OI	2	AZ	0	9	M	0	0	1	0	1	0	0	OB	2	-7	7	M
1237	359	2014-04-07	K	271	OI	2	AZ	0	9	M	0	1	1	0	1	0	0	OB	2	-7	7	M
1238	359	2014-04-07	K	271	OI	2	AZ	0	9	M	0	0	1	0	0	1	0	OB	2	-7	7	M
1239	359	2014-04-07	K	271	OI	2	AZ	0	9	M	0	1	1	0	1	0	0	OB	2	-7	7	M
1240	360	2014-04-08	K	286	II	1	MM	0	2	F	1	0	1	0	1	0	0	BT	3	1	1	M
1241	361	2014-04-08	K	292	OI	1	LN	1	17	F	0	0	1	0	0	1	0	LL	1	-16	16	F
1242	361	2014-04-08	K	292	OI	1	LN	1	17	F	0	0	1	0	0	1	0	LL	1	-16	16	F
1243	361	2014-04-08	K	294	IO	1	LL	1	1	F	0	0	1	0	1	0	0	LN	17	16	16	F
1244	361	2014-04-09	K	297	OI	1	LN	1	17	F	0	0	1	0	0	1	0	LL	1	-16	16	F
1245	361	2014-04-09	K	297	IO	1	LL	1	1	F	0	0	0	1	0	0	0	LN	17	16	16	F
1246	361	2014-04-09	K	297	IO	1	LL	1	1	F	0	0	0	1	0	0	0	LN	17	16	16	F
1247	361	2014-04-09	K	297	IO	1	LL	1	1	F	0	0	0	1	0	0	0	LN	17	16	16	F
1248	361	2014-04-09	K	297	IO	1	LL	1	1	F	0	0	0	1	0	0	0	LN	17	16	16	F
1249	362	2014-04-09	K	304	OI	1	LN	1	17	F	0	0	1	0	0	1	0	LL	1	-16	16	F
1250	362	2014-04-09	K	304	OI	1	LN	1	17	F	0	0	1	0	0	1	0	LL	1	-16	16	F
1251	363	2014-04-10	K	307	OI	1	TG	1	34	F	0	0	1	0	0	1	0	TR	2	-32	32	F
1252	363	2014-04-10	K	307	OI	1	TG	1	34	F	0	0	1	0	0	1	0	TR	2	-32	32	F
1253	363	2014-04-10	K	307	OI	1	TG	1	34	F	0	0	1	0	0	1	0	TR	2	-32	32	F
1254	363	2014-04-10	K	307	OI	1	TG	1	34	F	0	0	1	0	0	1	0	TR	2	-32	32	F
1255	364	2014-04-10	K	307	OI	1	TS	1	9	F	0	0	1	0	1	0	0	TR	2	-7	7	F
1256	364	2014-04-10	K	307	OI	1	TS	1	9	F	0	1	1	0	1	0	0	TR	2	-7	7	F
1257	364	2014-04-10	K	308	IO	1	TR	1	2	F	0	0	0	1	0	0	0	TS	9	7	7	F
1258	364	2014-04-10	K	308	OI	1	TS	1	9	F	0	0	1	0	0	1	0	TR	2	-7	7	F
1259	365	2014-04-10	K	317	IO	1	TR	1	2	F	0	0	0	1	0	0	0	TT	13	11	11	M
1260	365	2014-04-10	K	317	IO	1	TR	1	2	F	0	0	1	0	0	1	0	TT	13	11	11	M
1261	365	2014-04-10	K	317	IO	1	TR	1	2	F	0	0	0	1	0	0	0	TT	13	11	11	M
1262	365	2014-04-10	K	317	IO	1	TR	1	2	F	0	0	1	0	0	1	0	TT	13	11	11	M
1263	365	2014-04-10	K	318	IO	1	TR	1	2	F	0	0	1	0	0	1	0	TT	13	11	11	M
1264	364	2014-04-10	K	310	OI	1	TS	1	9	F	0	1	1	0	1	0	0	TR	2	-7	7	F
1265	364	2014-04-10	K	310	OI	1	TS	1	9	F	0	1	1	0	1	0	0	TR	2	-7	7	F
1266	365	2014-04-10	K	310	IO	1	TR	1	2	F	0	0	1	0	0	1	0	TG	34	32	32	F
1267	366	2014-04-10	K	310	IO	1	TR	1	2	F	0	0	1	0	1	0	0	TT	13	11	11	M
1268	366	2014-04-10	K	310	OI	1	TT	1	13	M	0	0	1	0	1	0	0	TR	2	-11	11	F
1269	367	2014-04-10	K	326	OI	1	TG	1	34	F	0	0	1	0	0	1	0	TR	2	-32	32	F
1270	368	2014-04-10	K	325	IO	1	TR	1	2	F	0	0	1	0	0	1	0	TG	34	32	32	F
1271	368	2014-04-10	K	325	IO	1	TR	1	2	F	0	0	1	0	0	1	0	TG	34	32	32	F
1272	368	2014-04-10	K	335	IO	1	TR	1	2	F	0	0	1	0	0	1	0	TT	13	11	11	M
1273	368	2014-04-10	K	335	OI	1	TT	1	13	M	0	1	1	0	1	0	0	TR	2	-11	11	F
1274	369	2014-04-17	K	347	OI	1	LN	1	17	F	0	0	1	0	0	1	0	LL	1	-16	16	F
1275	369	2014-04-17	K	347	IO	1	LL	1	1	F	0	0	0	1	0	0	0	LN	17	16	16	F
1276	369	2014-04-17	K	347	IO	1	LL	1	1	F	0	0	0	1	0	0	0	LN	17	16	16	F
1277	369	2014-04-17	K	347	IO	1	LL	1	1	F	0	0	0	1	0	0	0	LN	17	16	16	F
1278	370	2014-04-17	K	353	IO	1	WZ	0	1	M	0	0	1	0	1	0	0	LN	17	16	16	F
1279	371	2014-04-17	K	370	OI	1	WA	1	23	F	0	0	1	0	0	1	0	WZ	1	-22	22	M
1280	372	2014-04-19	K	377	IO	1	WZ	1	1	M	0	0	1	0	0	1	0	WE	6	5	5	F
1281	372	2014-04-19	K	377	IO	1	WZ	1	1	M	0	0	0	1	0	0	0	WE	6	5	5	F
1282	372	2014-04-19	K	377	IO	1	WZ	1	1	M	0	0	0	1	0	0	0	WE	6	5	5	F
1283	373	2014-04-19	K	412	II	1	WZ	0	1	M	0	0	1	0	1	0	0	MM	2	1	1	F
1284	373	2014-04-19	K	412	II	1	WZ	0	1	M	0	0	1	0	0	1	0	MM	2	1	1	F
1285	374	2014-04-19	K	414	IO	1	WZ	1	1	M	0	0	1	0	1	0	0	WE	6	5	5	F
1286	374	2014-04-19	K	414	IO	1	WZ	1	1	M	0	0	0	NA	0	0	0	WE	6	5	5	F
1287	375	2014-04-22	K	423	II	1	BT	0	1	M	1	0	1	0	0	0	1	WZ	1	0	0	M
1288	375	2014-04-22	K	423	II	1	WZ	0	1	M	1	0	1	0	1	0	0	BT	3	2	2	M
1289	376	2014-04-22	K	427	IO	1	WZ	1	1	M	0	0	1	0	0	1	0	WE	6	5	5	F
1290	377	2014-04-22	K	431	IO	1	WZ	0	1	M	0	0	1	0	1	0	0	HO	NA	NA	NA	NA
1291	377	2014-04-22	K	431	IO	1	WZ	0	1	M	1	0	1	0	0	0	1	HO	NA	NA	NA	NA
1292	378	2014-04-22	K	432	IO	1	WZ	0	1	M	0	0	1	0	0	1	0	OG	12	11	11	M
1293	378	2014-04-22	K	432	IO	1	WZ	0	1	M	0	0	1	0	1	0	0	OG	12	11	11	M
1294	378	2014-04-22	K	432	IO	1	WZ	0	1	M	0	0	1	0	0	1	0	OG	12	11	11	M
1295	379	2014-04-23	K	439	II	1	WZ	0	1	M	0	0	1	0	1	0	0	OB	2	1	1	M
1296	380	2014-04-23	K	443	IO	1	OB	0	2	M	1	0	1	0	1	0	0	OL	5	3	3	M
1297	380	2014-04-23	K	443	IO	1	OB	0	2	M	0	0	0	1	0	0	0	OL	5	3	3	M
1298	381	2014-04-23	K	446	OI	1	OL	0	5	F	0	0	1	0	1	0	0	OB	2	-3	3	M
1299	382	2014-04-23	K	461	IO	1	OB	1	2	M	0	0	1	0	0	0	1	OT	16	14	14	F
1300	382	2014-04-23	K	461	IO	1	OB	1	2	M	0	0	1	0	0	1	0	OT	16	14	14	F
1301	382	2014-04-23	K	461	IO	1	OB	1	2	M	0	0	1	0	0	1	0	OT	16	14	14	F
1302	382	2014-04-23	K	461	IO	1	OB	1	2	M	0	0	1	0	0	1	0	OT	16	14	14	F
1303	382	2014-04-23	K	461	IO	1	OB	1	2	M	0	0	1	0	0	1	0	OT	16	14	14	F
1304	383	2014-04-23	K	470	IO	1	OB	0	2	M	0	0	1	0	0	1	0	OM	8	6	6	F
1305	383	2014-04-23	K	471	OI	1	OM	0	8	F	0	0	1	0	0	1	0	OB	2	-6	6	M
1306	383	2014-04-23	K	472	OI	1	OM	0	8	F	0	0	1	0	0	1	0	OB	2	-6	6	M
1307	384	2014-04-24	K	494	OI	1	OT	1	16	F	0	0	1	0	0	1	0	OB	2	-14	14	M
1308	384	2014-04-24	K	494	OI	1	OT	1	16	F	0	0	1	0	0	1	0	OB	2	-14	14	M
1309	384	2014-04-24	K	494	IO	1	OB	1	2	M	1	0	0	1	0	0	0	OT	16	14	14	F
1310	384	2014-04-24	K	494	IO	1	OB	1	2	M	0	0	1	0	0	1	0	OT	16	14	14	F
1311	385	2014-04-25	K	497	IO	2	TR	1	2	F	1	0	1	0	1	0	0	AZ	9	7	7	M
1312	385	2014-04-25	K	497	IO	2	TR	1	2	F	1	0	1	0	1	0	0	AZ	9	7	7	M
1313	385	2014-04-25	K	497	IO	2	TR	1	2	F	0	0	1	0	0	1	0	AZ	9	7	7	M
1314	385	2014-04-25	K	497	IO	2	TR	1	2	F	1	0	1	0	1	0	0	AZ	9	7	7	M
1315	386	2014-04-25	K	499	IO	2	TR	1	2	F	1	0	1	0	1	0	0	AZ	9	7	7	M
1316	386	2014-04-25	K	499	IO	2	TR	1	2	F	0	0	1	0	0	1	0	AZ	9	7	7	M
1317	387	2014-04-25	K	501	II	2	OB	1	2	M	0	0	1	0	1	0	0	TR	2	0	0	F
1318	387	2014-04-25	K	502	IO	2	TR	1	2	F	0	0	1	0	0	1	0	AZ	9	7	7	M
1319	388	2014-04-25	K	503	OI	1	OM	0	8	F	0	0	0	1	0	0	0	TR	2	-6	6	F
1320	388	2014-04-25	K	503	OI	1	OM	0	8	F	1	0	1	0	0	1	0	TR	2	-6	6	F
1321	388	2014-04-25	K	506	IO	1	TR	0	2	F	1	0	1	0	1	0	0	OM	8	6	6	F
1322	388	2014-04-25	K	506	IO	1	TR	0	2	F	1	0	1	0	1	0	0	OM	8	6	6	F
1323	388	2014-04-25	K	506	IO	1	TR	0	2	F	0	0	1	0	1	0	0	OM	8	6	6	F
1324	388	2014-04-25	K	506	OI	1	OM	0	8	F	0	0	1	0	1	0	0	TR	2	-6	6	F
1325	389	2014-04-25	K	511	OI	1	OT	1	16	F	0	0	1	0	0	1	0	OB	2	-14	14	M
1326	389	2014-04-25	K	511	OI	1	OT	1	16	F	0	0	1	0	0	1	0	OB	2	-14	14	M
1327	390	2014-04-25	K	515	OI	1	TG	1	34	F	0	0	1	0	0	1	0	TR	2	-32	32	F
1328	390	2014-04-25	K	515	OI	1	TG	1	34	F	0	0	1	0	0	1	0	TR	2	-32	32	F
1329	390	2014-04-25	K	515	OI	1	TG	1	34	F	0	0	1	0	0	1	0	TR	2	-32	32	F
1330	391	2014-04-25	K	518	OI	1	OM	0	8	F	1	0	1	0	0	0	1	TR	2	-6	6	F
1331	391	2014-04-25	K	518	OI	1	OM	0	8	F	1	0	1	0	0	0	1	TR	2	-6	6	F
1332	391	2014-04-25	K	518	OI	1	OM	0	8	F	1	0	1	0	0	0	1	TR	2	-6	6	F
1333	392	2014-04-25	K	521	II	2	TR	0	2	F	1	0	1	0	0	0	1	OB	2	0	0	M
1334	392	2014-04-25	K	521	II	2	TR	0	2	F	0	0	1	0	1	0	0	OB	2	0	0	M
1335	392	2014-04-25	K	521	II	2	TR	0	2	F	0	0	1	0	1	0	0	OB	2	0	0	M
1336	393	2014-04-28	K	525	II	2	TR	0	2	F	0	0	1	0	1	0	0	UN	9	7	7	M
1337	393	2014-04-28	K	526	IO	2	QV	0	5	M	0	0	1	0	0	1	0	UN	9	4	4	M
1338	393	2014-04-28	K	526	IO	2	QV	0	5	M	0	0	1	0	0	1	0	WC	5	0	0	M
1339	393	2014-04-28	K	526	IO	2	WC	0	5	M	0	0	1	0	0	1	0	UN	9	4	4	M
1340	393	2014-04-28	K	526	OI	2	UN	0	8	M	0	0	1	0	0	1	0	WC	5	-3	3	M
1341	394	2014-04-28	K	531	OI	1	WI	1	22	F	0	0	1	0	0	1	0	WC	5	-17	17	M
1342	394	2014-04-28	K	531	OI	1	WI	1	22	F	0	0	1	0	0	1	0	WC	5	-17	17	M
1343	395	2014-04-28	K	531	OI	2	ES	0	20	M	0	0	1	0	0	1	0	WC	5	-15	15	M
1344	395	2014-04-28	K	531	OI	2	ES	0	20	M	0	1	1	0	1	0	0	WC	5	-15	15	M
1345	395	2014-04-28	K	531	IO	2	WC	0	5	M	0	0	1	0	0	1	0	ES	20	15	15	M
1346	396	2014-04-28	K	533	II	2	WC	0	5	M	0	0	1	0	0	1	0	QV	5	0	0	M
1347	396	2014-04-28	K	533	II	2	WC	0	5	M	0	0	1	0	0	1	0	QV	5	0	0	M
1348	396	2014-04-28	K	533	II	2	WC	0	5	M	0	0	1	0	1	0	0	QV	5	0	0	M
1349	396	2014-04-28	K	533	II	2	WC	0	5	M	1	0	1	0	0	0	1	QV	5	0	0	M
1350	396	2014-04-28	K	533	II	2	WC	0	5	M	1	0	1	0	1	0	0	QV	5	0	0	M
1351	397	2014-04-28	K	535	IO	2	WC	0	5	M	0	0	1	0	0	1	0	BB	48	43	43	M
1352	397	2014-04-28	K	535	IO	2	WC	0	5	M	0	0	1	0	0	1	0	BB	48	43	43	M
1353	398	2014-04-28	K	535	OI	2	WI	1	22	F	0	0	1	0	0	1	0	WC	5	-17	17	M
1354	397	2014-04-28	K	535	IO	2	WC	0	5	M	0	0	1	0	0	1	0	BB	48	43	43	M
1355	395	2014-04-28	K	536	IO	2	WC	0	5	M	0	0	1	0	0	1	0	ES	20	15	15	M
1356	395	2014-04-28	K	536	IO	2	WC	0	5	M	0	0	1	0	0	1	0	ES	20	15	15	M
1357	395	2014-04-28	K	536	IO	2	WC	0	5	M	0	0	1	0	0	1	0	ES	20	15	15	M
1358	395	2014-04-28	K	536	IO	2	WC	0	5	M	0	0	1	0	0	1	0	ES	20	15	15	M
1359	395	2014-04-28	K	536	IO	2	WC	0	5	M	0	0	1	0	0	1	0	ES	20	15	15	M
1360	398	2014-04-28	K	536	IO	2	WC	1	5	M	0	0	1	0	1	0	0	WI	22	17	17	F
1361	398	2014-04-28	K	536	IO	2	WC	1	5	M	0	0	1	0	0	0	1	WI	22	17	17	F
1362	399	2014-04-28	K	536	IO	2	WC	0	5	M	0	0	1	0	0	1	0	UN	9	4	4	M
1363	399	2014-04-28	K	536	IO	2	WC	0	5	M	0	0	1	0	0	1	0	UN	9	4	4	M
1364	398	2014-04-28	K	539	OI	2	WI	1	22	F	0	0	1	0	0	1	0	WC	5	-17	17	M
1365	398	2014-04-28	K	539	OI	2	WI	1	22	F	0	0	1	0	1	0	0	WC	5	-17	17	M
1366	398	2014-04-28	K	539	IO	2	WC	1	5	M	0	0	1	0	0	1	0	WI	22	17	17	F
1367	398	2014-04-28	K	540	OI	2	WI	1	22	F	0	0	1	0	0	1	0	WC	5	-17	17	M
1368	395	2014-04-28	K	541	IO	2	WC	0	5	M	0	0	0	1	0	0	0	ES	20	15	15	M
1369	395	2014-04-28	K	541	OI	2	ES	0	20	M	0	0	1	0	0	1	0	WC	5	-15	15	M
1370	395	2014-04-28	K	541	IO	2	WC	0	5	M	0	0	1	0	1	0	0	ES	20	15	15	M
1371	400	2014-04-28	K	542	IO	2	WC	0	5	M	1	0	1	0	0	0	1	UN	9	4	4	M
1372	400	2014-04-28	K	542	IO	2	UN	0	9	M	1	0	1	0	0	0	1	WC	5	-4	4	M
1373	400	2014-04-28	K	542	IO	2	WC	0	5	M	1	0	1	0	0	0	1	UN	9	4	4	M
1374	400	2014-04-28	K	542	IO	2	UN	0	9	M	1	0	1	0	0	0	1	WC	5	-4	4	M
1375	401	2014-04-28	K	549	IO	2	WC	0	5	M	0	0	1	0	1	0	0	TT	13	8	8	M
1376	401	2014-04-28	K	549	IO	2	WC	0	5	M	0	0	1	0	1	0	0	TT	13	8	8	M
1377	401	2014-04-28	K	550	IO	2	WC	0	5	M	1	0	1	0	0	0	1	TT	13	8	8	M
1378	401	2014-04-28	K	550	IO	2	WC	0	5	M	0	0	1	0	1	0	0	TT	13	8	8	M
1379	401	2014-04-28	K	550	IO	2	WC	0	5	M	0	0	1	0	0	1	0	TT	13	8	8	M
1380	401	2014-04-28	K	550	IO	2	WC	0	5	M	0	0	1	0	0	1	0	TT	13	8	8	M
1381	401	2014-04-28	K	550	IO	2	WC	0	5	M	0	0	1	0	1	0	0	TT	13	8	8	M
1382	401	2014-04-28	K	550	IO	2	WC	0	5	M	0	0	1	0	0	1	0	TT	13	8	8	M
1383	402	2014-04-28	K	561	IO	1	WC	1	5	M	0	0	1	0	0	1	0	WI	22	17	17	F
1384	402	2014-04-28	K	561	OI	1	WI	1	22	F	0	0	1	0	0	1	0	WC	5	-17	17	M
1385	402	2014-04-28	K	561	OI	1	WI	1	22	F	0	0	1	0	0	1	0	WC	5	-17	17	M
1386	402	2014-04-28	K	561	IO	1	WC	1	5	M	0	0	0	1	0	0	0	WI	22	17	17	F
1387	402	2014-04-28	K	561	OI	1	WI	1	22	F	0	0	1	0	0	1	0	WC	5	-17	17	M
1388	403	2014-04-28	K	565	IO	2	WC	0	5	M	0	0	1	0	0	0	1	TT	13	8	8	M
1389	404	2014-04-28	K	565	II	2	WC	0	5	M	1	0	1	0	0	0	1	QV	5	0	0	M
1390	404	2014-04-28	K	565	II	2	WC	0	5	M	0	0	1	0	0	1	0	QV	5	0	0	M
1391	405	2014-04-28	K	567	IO	1	WC	1	5	M	0	0	1	0	1	0	0	WI	22	17	17	F
1392	405	2014-04-28	K	567	IO	1	WC	1	5	M	0	0	1	0	1	0	0	WI	22	17	17	F
1393	406	2014-04-29	K	571	II	1	WZ	0	1	M	0	0	1	0	1	0	0	LL	1	0	0	F
1394	406	2014-04-29	K	571	II	1	WZ	0	1	M	0	0	1	0	1	0	0	LL	1	0	0	F
1395	406	2014-04-29	K	571	II	1	WZ	0	1	M	0	0	1	0	0	1	0	LL	1	0	0	F
1396	407	2014-04-29	K	579	IO	1	WZ	1	1	M	0	0	0	1	0	0	0	WA	23	22	22	F
1397	407	2014-04-29	K	581	OI	1	WA	1	23	F	0	0	1	0	0	1	0	WZ	1	-22	22	M
1399	409	2014-04-30	K	602	II	1	WZ	0	1	M	0	0	1	0	0	1	0	MM	2	1	1	F
1400	410	2014-05-02	K	606	II	1	WZ	0	1	M	0	0	1	0	0	1	0	LL	1	0	0	F
1401	410	2014-05-02	K	607	II	1	WZ	0	1	M	0	0	1	0	0	1	0	LL	1	0	0	F
1402	410	2014-05-02	K	607	II	1	LL	0	1	F	0	0	1	0	0	1	0	WZ	1	0	0	M
1403	410	2014-05-02	K	607	II	1	LL	0	1	F	0	0	1	0	0	1	0	WZ	1	0	0	M
1404	410	2014-05-02	K	607	II	1	WZ	0	1	M	0	0	1	0	0	1	0	LL	1	0	0	F
1405	410	2014-05-02	K	607	II	1	WZ	0	1	M	0	0	1	0	0	1	0	LL	1	0	0	F
1406	410	2014-05-02	K	607	II	1	WZ	0	1	M	0	0	1	0	0	1	0	LL	1	0	0	F
1407	410	2014-05-02	K	607	II	1	WZ	0	1	M	0	0	1	0	1	0	0	LL	1	0	0	F
1408	410	2014-05-02	K	607	II	1	WZ	0	1	M	0	0	1	0	0	1	0	LL	1	0	0	F
1409	410	2014-05-02	K	607	II	1	WZ	0	1	M	0	0	1	0	1	0	0	LL	1	0	0	F
1410	410	2014-05-02	K	607	II	1	WZ	0	1	M	0	0	1	0	1	0	0	LL	1	0	0	F
1411	410	2014-05-02	K	608	II	1	WZ	0	1	M	0	0	1	0	0	1	0	LL	1	0	0	F
1412	411	2014-05-02	K	609	II	1	WZ	0	1	M	0	0	1	0	0	1	0	LL	1	0	0	F
1413	411	2014-05-02	K	609	II	1	WZ	0	1	M	0	0	1	0	0	1	0	LL	1	0	0	F
1414	411	2014-05-02	K	609	II	1	WZ	0	1	M	0	0	1	0	0	1	0	LL	1	0	0	F
1415	411	2014-05-02	K	609	OI	1	LN	0	17	F	0	0	1	0	0	1	0	WZ	1	-16	16	M
1416	412	2014-05-07	K	629	OI	1	ML	1	17	F	0	0	1	0	0	1	0	MM	2	-15	15	F
1417	413	2014-05-09	K	633	II	1	MM	0	2	F	1	0	1	0	1	0	0	LL	1	-1	1	F
1418	413	2014-05-09	K	633	II	1	MM	0	2	F	0	0	1	0	1	0	0	LL	1	-1	1	F
1419	414	2014-05-09	K	660	OI	1	LN	1	17	F	0	0	1	0	0	1	0	LL	1	-16	16	F
1420	414	2014-05-09	K	660	OI	1	LN	1	17	F	0	0	0	1	0	0	0	LL	1	-16	16	F
1421	414	2014-05-09	K	661	OI	1	LN	1	17	F	0	0	1	0	0	1	0	LL	1	-16	16	F
1422	414	2014-05-09	K	661	OI	1	LN	1	17	F	0	0	1	0	0	1	0	LL	1	-16	16	F
1423	414	2014-05-09	K	661	IO	1	LL	1	1	F	0	0	1	0	0	1	0	LN	17	16	16	F
1424	414	2014-05-09	K	661	IO	1	LL	1	1	F	0	0	1	0	0	1	0	LN	17	16	16	F
1425	414	2014-05-09	K	661	IO	1	LL	1	1	F	0	0	1	0	0	1	0	LN	17	16	16	F
1426	415	2014-05-10	K	665	IO	1	LL	1	1	F	0	0	0	1	0	0	0	LN	17	16	16	F
1427	415	2014-05-10	K	665	IO	1	LL	1	1	F	0	0	0	1	0	0	0	LN	17	16	16	F
1428	415	2014-05-10	K	669	OI	1	LN	1	17	F	0	0	1	0	0	1	0	LL	1	-16	16	F
1429	415	2014-05-10	K	669	IO	1	LL	1	1	F	0	0	0	1	0	0	0	LN	17	16	16	F
1430	415	2014-05-10	K	670	IO	1	LL	1	1	F	0	0	1	0	0	1	0	LN	17	16	16	F
1431	415	2014-05-10	K	670	IO	1	LL	1	1	F	0	0	0	NA	0	0	0	LN	17	16	16	F
1432	415	2014-05-10	K	670	IO	1	LL	1	1	F	0	0	0	1	0	0	0	LN	17	16	16	F
1433	415	2014-05-10	K	670	IO	1	LL	1	1	F	0	0	1	0	0	1	0	LN	17	16	16	F
1434	415	2014-05-10	K	671	IO	1	LL	1	1	F	0	0	1	0	0	1	0	LN	17	16	16	F
1435	415	2014-05-10	K	671	IO	1	LL	1	1	F	0	0	1	0	0	1	0	LN	17	16	16	F
1436	415	2014-05-10	K	671	IO	1	LL	1	1	F	0	0	0	1	0	0	0	LN	17	16	16	F
1437	415	2014-05-10	K	671	IO	1	LL	1	1	F	0	0	0	1	0	0	0	LN	17	16	16	F
1438	416	2014-05-26	K	688	OI	1	TG	1	34	F	0	0	1	0	0	1	0	TR	2	-32	32	F
1439	416	2014-05-26	K	688	OI	1	TG	1	34	F	0	0	1	0	0	1	0	TR	2	-32	32	F
1440	416	2014-05-26	K	688	OI	1	TG	1	34	F	0	0	1	0	0	1	0	TR	2	-32	32	F
1441	416	2014-05-26	K	688	OI	1	TG	1	34	F	0	0	1	0	0	1	0	TR	2	-32	32	F
1442	417	2014-05-26	K	691	IO	1	TR	1	2	F	1	0	1	0	1	0	0	TS	9	7	7	F
1443	417	2014-05-26	K	691	IO	1	TR	1	2	F	0	0	1	0	0	1	0	TS	9	7	7	F
1444	418	2014-05-29	K	706	II	3	WC	0	5	M	1	0	1	0	0	1	0	OL	5	0	0	M
1445	418	2014-05-29	K	706	II	3	WC	0	5	M	0	0	1	0	0	1	0	OL	5	0	0	M
1446	418	2014-05-29	K	706	II	3	WC	0	5	M	0	0	1	0	1	0	0	OL	5	0	0	M
1447	419	2014-05-29	K	713	II	2	WC	0	5	M	1	0	1	0	0	0	1	OL	5	0	0	M
1448	419	2014-05-29	K	713	II	2	WC	0	5	M	1	0	1	0	0	0	1	OL	5	0	0	M
1449	419	2014-05-29	K	713	II	2	WC	0	5	M	1	0	1	0	0	0	1	OL	5	0	0	M
1450	419	2014-05-29	K	713	II	2	WC	0	5	M	0	0	1	0	0	1	0	OL	5	0	0	M
1451	419	2014-05-29	K	713	II	2	WC	0	5	M	1	0	1	0	0	0	1	OL	5	0	0	M
1452	419	2014-05-29	K	713	II	2	WC	0	5	M	1	0	1	0	0	0	1	OL	5	0	0	M
1453	419	2014-05-29	K	713	II	2	WC	0	5	M	0	0	0	1	0	0	0	OL	5	0	0	M
1454	419	2014-05-29	K	713	II	2	WC	0	5	M	1	0	1	0	0	0	1	OL	5	0	0	M
1455	419	2014-05-29	K	713	II	2	WC	0	5	M	1	0	1	0	0	0	1	OL	5	0	0	M
1456	419	2014-05-29	K	713	II	2	OL	0	5	F	1	0	1	0	1	0	0	WC	5	0	0	M
1457	420	2014-05-29	K	714	OI	2	WC	0	5	M	0	0	1	0	1	0	0	OB	2	-3	3	M
1458	420	2014-05-29	K	714	OI	2	WC	0	5	M	0	0	1	0	1	0	0	OB	2	-3	3	M
1459	420	2014-05-29	K	714	OI	2	WC	0	5	M	1	0	1	0	0	0	1	OB	5	0	0	M
1460	420	2014-05-29	K	714	OI	2	WC	0	5	M	0	0	1	0	1	0	0	OB	2	-3	3	M
1461	420	2014-05-29	K	714	IO	2	OB	0	2	M	0	0	1	0	1	0	0	WC	5	3	3	M
1462	420	2014-05-29	K	714	OI	2	WC	0	5	M	0	0	1	0	1	0	0	OB	2	-3	3	M
1463	420	2014-05-29	K	714	OI	2	WC	0	5	M	0	0	1	0	0	1	0	OB	2	-3	3	M
1464	421	2014-05-29	K	719	OI	2	OL	0	5	F	1	0	1	0	0	1	0	OB	2	-3	3	M
1465	421	2014-05-29	K	719	OI	2	OL	0	5	F	1	0	1	0	0	1	0	OB	2	-3	3	M
1466	421	2014-05-29	K	719	OI	2	OL	0	5	F	1	0	1	0	0	0	1	OB	2	-3	3	M
1467	422	2014-05-29	K	728	OI	1	OT	1	16	F	0	0	1	0	1	0	0	OB	2	-14	14	M
1468	423	2014-05-29	K	730	IO	1	OB	0	2	M	0	0	1	0	0	1	0	TJ	18	16	16	M
1469	423	2014-05-29	K	730	IO	1	OB	0	2	M	0	0	0	NA	0	0	0	TJ	18	16	16	M
1470	423	2014-05-29	K	730	IO	1	OB	0	2	M	0	0	0	1	0	0	0	TJ	18	16	16	M
1472	424	2014-05-30	K	736	II	1	OB	0	2	M	0	0	1	0	0	1	0	WZ	1	-1	1	M
1473	424	2014-05-30	K	736	II	1	OB	0	2	M	0	0	1	0	0	1	0	WZ	1	-1	1	M
1474	424	2014-05-30	K	736	II	1	OB	0	2	M	0	0	1	0	0	1	0	WZ	1	-1	1	M
1475	424	2014-05-30	K	736	II	1	OB	0	2	M	0	0	1	0	0	1	0	WZ	1	-1	1	M
1476	425	2014-05-30	K	740	IO	2	OB	0	2	M	0	0	1	0	0	1	0	WE	6	4	4	F
1477	425	2014-05-30	K	740	II	2	OB	0	2	M	0	0	0	1	0	0	0	WZ	1	-1	1	M
1478	426	2014-05-30	K	752	IO	2	OB	1	2	M	1	0	1	0	0	1	0	OT	16	14	14	F
1479	427	2014-05-30	K	768	IO	2	OB	1	2	M	0	0	1	0	0	1	0	OT	16	14	14	F
1480	427	2014-05-30	K	768	IO	2	OB	1	2	M	0	0	0	NA	0	0	0	OT	16	14	14	F
1481	428	2014-05-30	K	769	IO	3	OB	1	2	M	0	0	1	0	1	0	0	OL	5	3	3	M
1482	428	2014-05-30	K	769	OI	3	OM	0	8	F	0	0	1	0	1	0	0	OB	2	-6	6	M
1483	428	2014-05-30	K	769	OI	3	OM	0	8	F	0	0	1	0	1	0	0	OB	2	-6	6	M
1484	428	2014-05-30	K	769	OI	3	OM	0	8	F	1	0	1	0	0	0	1	OB	2	-6	6	M
1485	428	2014-05-30	K	770	IO	3	OL	1	5	F	0	0	1	0	0	1	0	OM	8	3	3	F
1486	428	2014-05-30	K	770	IO	3	OB	0	2	M	0	0	0	1	0	0	0	OL	5	3	3	M
1487	428	2014-05-30	K	770	IO	3	OB	0	2	M	0	0	1	0	0	1	0	OL	5	3	3	M
1488	428	2014-05-30	K	770	IO	3	OB	0	2	M	0	0	0	NA	0	0	0	OL	5	3	3	M
1489	428	2014-05-30	K	770	OI	3	OL	0	5	F	1	0	1	0	0	0	1	OB	2	-3	3	M
1490	428	2014-05-30	K	770	OI	2	OU	0	35	F	0	0	1	0	0	1	0	OB	2	-33	33	M
1491	428	2014-05-30	K	770	OI	2	OU	0	35	F	0	0	1	0	0	1	0	OB	2	-33	33	M
1492	428	2014-05-30	K	770	IO	3	OB	0	2	M	1	0	1	0	0	1	0	OL	5	3	3	M
1493	428	2014-05-30	K	770	IO	3	OB	0	2	M	0	0	1	0	0	1	0	OL	5	3	3	M
1494	428	2014-05-30	K	770	OI	2	OU	0	35	F	0	0	1	0	0	1	0	OB	2	-33	33	M
1495	428	2014-05-30	K	770	IO	3	OB	0	2	M	0	0	1	0	0	1	0	OL	5	3	3	M
1496	428	2014-05-30	K	771	IO	3	OB	0	2	M	0	0	1	0	0	1	0	OL	5	3	3	M
1497	428	2014-05-30	K	771	IO	3	OB	0	2	M	1	0	1	0	0	0	1	OL	5	3	3	M
1498	428	2014-05-30	K	771	OI	3	OM	0	8	F	0	0	1	0	0	1	0	OB	2	-6	6	M
1499	428	2014-05-30	K	771	IO	3	OB	0	2	M	0	0	1	0	1	0	0	OM	8	6	6	F
1500	429	2014-05-30	K	780	IO	2	OB	0	2	M	0	0	0	1	0	0	0	OL	5	3	3	M
1501	430	2014-05-30	K	780	IO	2	OM	0	8	F	1	0	1	0	0	0	1	OB	2	-6	6	M
1502	431	2014-05-30	K	782	IO	2	OB	0	2	M	0	0	1	0	0	1	0	YB	41	39	39	M
1503	432	2014-05-30	K	786	II	2	OB	0	2	M	0	0	1	0	0	1	0	MM	2	0	0	F
1504	432	2014-05-30	K	786	II	2	OB	0	2	M	0	0	1	0	0	1	0	MM	2	0	0	F
1505	432	2014-05-30	K	786	IO	2	OB	0	2	M	0	0	1	0	0	1	0	ML	17	15	15	F
1506	432	2014-05-30	K	786	II	2	MM	0	2	F	0	0	1	0	1	0	0	OB	2	0	0	M
1507	432	2014-05-30	K	786	II	2	MM	0	2	F	0	0	1	0	0	1	0	OB	2	0	0	M
1508	432	2014-05-30	K	786	II	2	MM	0	2	F	0	0	1	0	1	0	0	OB	2	0	0	M
1509	432	2014-05-30	K	786	II	2	OB	0	2	M	0	0	1	0	0	1	0	MM	2	0	0	F
1510	433	2014-05-30	K	786	IO	2	OB	0	2	M	0	0	1	0	0	1	0	OL	5	3	3	M
1511	433	2014-05-30	K	786	IO	2	OB	0	2	M	0	0	1	0	1	0	0	OL	5	3	3	M
1512	433	2014-05-30	K	786	IO	2	OB	0	2	M	0	0	0	NA	0	0	0	OL	5	3	3	M
1513	433	2014-05-30	K	786	IO	2	OB	0	2	M	0	0	1	0	0	1	0	OL	5	3	3	M
1514	434	2014-05-30	K	787	IO	2	OB	0	2	M	0	0	1	0	0	1	0	OM	8	6	6	F
1515	434	2014-05-30	K	787	IO	2	OB	0	2	M	0	0	0	NA	0	0	0	OM	8	6	6	F
1516	434	2014-05-30	K	787	IO	2	OB	0	2	M	0	0	1	0	0	0	1	OM	8	6	6	F
1517	434	2014-05-30	K	789	IO	2	OB	0	2	M	0	0	1	0	0	1	0	OM	8	6	6	F
1518	434	2014-05-30	K	789	IO	2	OB	0	2	M	0	0	0	NA	0	0	0	OM	8	6	6	F
1519	434	2014-05-30	K	791	IO	2	OB	0	2	M	0	0	1	0	1	0	0	OM	8	6	6	F
1520	434	2014-05-30	K	791	OI	2	OM	0	8	F	0	1	1	0	1	0	0	OB	2	-6	6	M
1521	434	2014-05-30	K	791	OI	2	OM	0	8	F	0	1	1	0	1	0	0	OB	2	-6	6	M
1522	434	2014-05-30	K	791	IO	2	OB	0	2	M	0	0	1	0	1	0	0	OM	8	6	6	F
1523	434	2014-05-30	K	791	IO	2	OB	0	2	M	0	0	1	0	0	1	0	OM	8	6	6	F
1524	434	2014-05-30	K	791	IO	2	OB	0	2	M	0	0	1	0	0	1	0	OM	8	6	6	F
1525	434	2014-05-30	K	791	IO	2	OB	0	2	M	0	0	1	0	0	1	0	OM	8	6	6	F
1526	434	2014-05-30	K	791	OI	2	OM	0	8	F	0	0	1	0	1	0	0	OB	2	-6	6	M
1527	434	2014-05-30	K	791	IO	2	OB	0	2	M	1	0	1	0	0	0	1	OM	8	6	6	F
1528	434	2014-05-30	K	791	IO	2	OB	0	2	M	0	0	1	0	0	1	0	OM	8	6	6	F
1529	435	2014-05-30	K	794	IO	2	OB	0	2	M	0	0	1	0	1	0	0	OU	34	32	32	F
1530	436	2014-05-30	K	795	IO	3	OM	1	8	F	0	0	1	0	0	1	0	OT	16	8	8	F
1531	437	2014-05-30	K	802	OI	1	QV	0	5	M	0	1	1	0	1	0	0	OB	2	-3	3	M
1532	438	2014-05-31	K	822	IO	1	TR	1	2	F	0	0	1	0	0	1	0	TG	34	32	32	F
1533	438	2014-05-31	K	822	IO	1	TR	1	2	F	0	0	1	0	0	1	0	TG	34	32	32	F
1534	438	2014-05-31	K	822	IO	1	TR	1	2	F	0	0	1	0	0	1	0	TG	34	32	32	F
1535	438	2014-05-31	K	822	IO	1	TR	1	2	F	1	0	1	0	0	0	1	TG	34	32	32	F
1536	438	2014-05-31	K	822	OI	1	TG	1	34	F	0	0	1	0	1	0	0	TR	2	-32	32	F
1537	439	2014-05-31	K	834	OI	2	BN	0	10	M	0	0	0	1	0	0	0	TR	2	-8	8	F
1538	440	2014-05-31	K	835	IO	2	OB	0	2	M	0	0	1	0	0	1	0	WC	5	3	3	M
1539	441	2014-05-31	K	839	OI	3	BN	0	10	M	1	0	1	0	1	0	0	WC	5	-5	5	M
1540	441	2014-05-31	K	839	IO	3	WC	0	5	M	1	0	1	0	0	1	0	BN	10	5	5	M
1541	442	2014-05-31	K	840	OI	3	WI	1	22	F	0	0	1	0	0	1	0	WC	5	-17	17	M
1542	442	2014-05-31	K	840	OI	3	WI	1	22	F	0	0	1	0	0	1	0	WC	5	-17	17	M
1543	443	2014-05-31	K	856	II	1	TR	0	2	F	0	0	1	0	0	1	0	OB	2	0	0	M
1544	443	2014-05-31	K	856	II	1	TR	0	2	F	0	0	1	0	0	1	0	OB	2	0	0	M
1545	444	2014-05-31	K	864	II	1	LL	0	1	F	0	0	1	0	0	1	0	TR	2	1	1	F
1546	444	2014-05-31	K	864	II	1	LL	0	1	F	0	0	0	NA	0	0	0	TR	2	1	1	F
1547	445	2014-06-02	K	889	IO	1	LL	1	1	F	1	0	1	0	0	1	0	LN	17	16	16	F
1548	446	2014-06-02	K	902	OI	1	LN	1	17	F	0	0	1	0	0	1	0	LL	1	-16	16	F
1549	446	2014-06-02	K	902	IO	1	LL	1	1	F	0	0	1	0	0	1	0	LN	17	16	16	F
1550	446	2014-06-02	K	902	IO	1	LL	1	1	F	0	0	1	0	0	1	0	LN	17	16	16	F
1551	446	2014-06-02	K	902	IO	1	LL	1	1	F	0	0	0	NA	0	0	0	LN	17	16	16	F
1552	446	2014-06-02	K	904	OI	1	LN	1	17	F	0	0	1	0	0	1	0	LL	1	-16	16	F
1553	446	2014-06-02	K	906	IO	1	LL	1	1	F	0	0	1	0	0	1	0	LN	17	16	16	F
1554	446	2014-06-02	K	906	OI	1	LN	1	17	F	0	0	1	0	0	1	0	LL	1	-16	16	F
1555	446	2014-06-02	K	907	IO	1	LL	1	1	F	0	0	0	1	0	0	0	LN	17	16	16	F
1556	447	2014-06-02	K	917	IO	1	LL	0	1	F	0	0	1	0	0	1	0	AZ	9	8	8	M
1557	448	2014-06-02	K	921	IO	1	LL	1	1	F	0	0	1	0	0	1	0	LN	17	16	16	F
1558	449	2014-06-03	K	927	II	3	WC	0	5	M	0	0	1	0	1	0	0	WE	6	1	1	F
1559	449	2014-06-03	K	927	II	3	WC	0	5	M	1	0	1	0	1	0	0	WE	6	1	1	F
1560	450	2014-06-03	K	939	OI	2	WI	1	22	F	0	0	1	0	0	1	0	WC	5	-17	17	M
1561	450	2014-06-03	K	939	OI	2	WI	1	22	F	0	0	1	0	0	1	0	WC	5	-17	17	M
1562	451	2014-06-03	K	949	II	3	WC	0	5	M	0	0	1	0	0	1	0	AT	14	9	9	M
1563	451	2014-06-03	K	949	II	3	WC	0	5	M	0	0	1	0	0	1	0	AT	14	9	9	M
1564	452	2014-06-03	K	953	IO	2	OB	0	2	M	1	0	1	0	1	0	0	WC	5	3	3	M
1565	452	2014-06-03	K	953	IO	2	OB	0	2	M	0	0	1	0	1	0	0	WC	5	3	3	M
1566	452	2014-06-03	K	953	OI	2	WC	0	5	M	0	0	1	0	1	0	0	OB	2	-3	3	M
1567	452	2014-06-03	K	953	II	2	OL	0	5	F	0	0	1	0	0	1	0	WC	5	0	0	M
1568	452	2014-06-03	K	953	II	2	OL	0	5	F	0	0	1	0	0	1	0	WC	5	0	0	M
1569	452	2014-06-03	K	953	IO	2	WC	0	5	M	0	0	1	0	1	0	0	AT	14	9	9	M
1570	452	2014-06-03	K	953	OI	2	AZ	0	9	M	0	0	1	0	0	1	0	OB	2	-7	7	M
1571	452	2014-06-03	K	953	IO	2	WC	0	5	M	0	0	0	1	0	0	0	AT	14	9	9	M

## Sheet: legend of variables
Variable	Description	Units/Levels
no	Case of coded signal	Number
episode	Coded interaction	Number
date	Date	M/D/Y
site	Study site	K=Kanyawara, T=Tai
filename	Video file	Number
bout	Interactional dyad	II=infant-infant; OI=older-infant, IO=infant-older
intensity	Intensity of initiated play	1=soft play&tickling, 2=wrestling&biting, 3=rough&tumble play
ID	ID of signaller	ID
kin	Kinship relation between signaller and recipient	1= Infant-Mother or Infant-Maternal Kin, 0= Neither Infant-mother nor Infant-maternal kin
age_yr_rec	Age of recipient	years
age_diff	Age difference between interactants	+/-years
age_abs	Absolute age difference between interactants	years
sex_rec	Sex of recipient	M=Male, F=Female
gesture	Signal is a gesture	yes=1, no=0
action	Signal is a gesture	yes=1, no=0
visual	Signal is a visual gesture	yes=1, no=0
tactile	Signal is a tactile gesture	yes=1, no=0
audible	Signal is a audible gesture	yes=1, no=0
ID_rec	Identity of recipient	ID
age_yr_rec	Age of recipient	years
age_diff	Age difference between interactants	+/-years
age_abs	Absolute age difference between interactants	years
sex_rec	Sex of recipient	M=Male, F=Female
